# Supplementary material for: The transition to agricultural cultivation of neo-crops may fail to account for wild genetic diversity patterns: insights from the Cape Floristic Region
Source: PeerJ. 2021 Jun 9;9:e11462. doi: 10.7717/peerj.11462 (PMC8197031; doi:10.7717/peerj.11462)
Supplement: Supplemental Information 3 [file peerj-09-11462-s003.fasta]

>intermedia861
--------------------------------------------------
--------------------------------------------------
--------------------------------------------------
--------------------------------------------------
--------CTTCTGAATTGATCTCATCCCTTAAAAATTAAAATTTTAAAT
TGTTGAGTAATAACTTAATTATTAAATAAAATACTCTTTTAGAATTATCA
ATAACCCGCTATTGTTCGTTTTCGATTACGAAAA-AAAATTACATATAAG
TTTGTTAATTATGACATGAATTCTATCTCCATGAATGGGGATATAAGAAC
GAAAAAGGGGGATCATTTTTTTCT-TTCTATTTTTTGTGCAAGTAAAAGG
GG-ACTTAAAAAAATTAAAGGATTCTTTCGTTCCTGATAGTCATTTATTT
AATCAGTAGATAGGAGCATACCTCTTGATTGGAATTGTGGGGAGTACTGC
--------------------------------------------------
--------------------------------------------------
--------------------------------------------------
--------------------------------------------------
--------------------------------------------------
--------------------------------------------------
--------------------------------------------------
--------------------------------------------------
--------------------------------------------------
--------------------------------------------------
------------
>intermedia860
--------------------------------------------------
--------------------------------------------------
--------------------------------------------------
--------------------------------------------------
--------CTTCTGAATTGATCTCATCCCTTAAAAATTAAAATTTTAAAT
TGTTGAGTAATAACTTAATTATTAAATAAAATACTCTTTTAGAATTATCA
ATAACCCGCTATTGTTCGTTTTCGATTACGAAAA-AAAATTACATATAAG
TTTGTTAATTATGACATGAATTCTATCTCCATGAATGGGGATATAAGAAC
GAAAAAGGGGGATCATTTTTTTCT-TTCTATTTTTTGTGCAAGTAAAAGG
GG-ACTTAAAAAAATTAAAGGATTATTTCGTTCCTGATAGTCATTTATTT
AATCAGTAGATAGGAGCATACCTCTTGATTGGAATTGTGGGGAGTACTGC
--------------------------------------------------
--------------------------------------------------
--------------------------------------------------
--------------------------------------------------
--------------------------------------------------
--------------------------------------------------
--------------------------------------------------
--------------------------------------------------
--------------------------------------------------
--------------------------------------------------
------------
>intermedia859
--------------------------------------------------
--------------------------------------------------
--------------------------------------------------
--------------------------------------------------
--------CTTCTGAATTGATCTCATCCCTTAAAAATTAAAATTTTAAAT
TGTTGAGTAATAACTTAATTATTAAATAAAATACTCTTTTAGAATTATCA
ATAACCCGCTATTGTTCGTTTTCGATTACGAAAA-AAAATTACATATAAG
TTTGTTAATTATGACATGAATTCTATCTCCATGAATGGGGATATAAGAAC
GAAAAAGGGGGATCATTTTTTTCT-TTCTATTTTTTGTGCAAGTAAAAGG
GG-ACTTAAAAAAATTAAAGGATTATTTCGTTCCTGATAGTCATTTATTT
AATCAGTAGATAGGAGCATACCTCTTGATTGGAATTGTGGGGAGTACTGC
--------------------------------------------------
--------------------------------------------------
--------------------------------------------------
--------------------------------------------------
--------------------------------------------------
--------------------------------------------------
--------------------------------------------------
--------------------------------------------------
--------------------------------------------------
--------------------------------------------------
------------
>intermedia858
--------------------------------------------------
--------------------------------------------------
--------------------------------------------------
--------------------------------------------------
--------CTTCTGAATTGATCTCATCCCTTAAAAATTAAAATTTTAAAT
TGTTGAGTAATAACTTAATTATTAAATAAAATACTCTTTTAGAATTATCA
ATAACCCGCTATTGTTCGTTTTCGATTACGAAAA-AAAATTACATATAAG
TTTGTTAATTATGACATGAATTCTATCTCCATGAATGGGGATATAAGAAC
GAAAAAGGGGGATCATTTTTTTCT-TTCTATTTTTTGTGCAAGTAAAAGG
GG-ACTTAAAAAAATTAAAGGATTATTTCGTTCCTGATAGTCATTTATTT
AATCAGTAGATAGGAGCATACCTCTTGATTGGAATTGTGGGGAGTACTGC
--------------------------------------------------
--------------------------------------------------
--------------------------------------------------
--------------------------------------------------
--------------------------------------------------
--------------------------------------------------
--------------------------------------------------
--------------------------------------------------
--------------------------------------------------
--------------------------------------------------
------------
>intermedia837
--------------------------------------------------
--------------------------------------------------
--------------------------------------------------
--------------------------------------------------
--------CTTCTGAATTGATCTCATCCCTTAAAAATTAAAATTTTAAAT
TGTTGAGTAATAACTTAATTATTAAATAAAATACTCTTTTAGAATTATCA
ATAACCCGCTATTGTTCGTTTTCGATTACGAAAA-AAAATTACATATAAG
TTTGTTAATTATGACATGAATTCTATCTCCATGAATGGGGATATAAGAAC
GAAAAAGGGGGATCATTTTTTTCT-TTCTATTTTTTGTGCAAGTAAAAGG
GG-ACTTAAAAAAATTAAAGGATTATTTCGTTCCTGATAGTCATTTATTT
AATCAGTAGATAGGAGCATACCTCTTGATTGGAATTGTGGGGAGTACTGC
--------------------------------------------------
--------------------------------------------------
--------------------------------------------------
--------------------------------------------------
--------------------------------------------------
--------------------------------------------------
--------------------------------------------------
--------------------------------------------------
--------------------------------------------------
--------------------------------------------------
------------
>intermedia836
--------------------------------------------------
--------------------------------------------------
--------------------------------------------------
--------------------------------------------------
--------CTTCTGAATTGATCTCATCCCTTAAAAATTAAAATTTTAAAT
TGTTGAGTAATAACTTAATTATTAAATAAAATACTCTTTTAGAATTATCA
ATAACCCGCTATTGTTCGTTTTCGATTACGAAAA-AAAATTACATATAAG
TTTGTTAATTATGACATGAATTCTATCTCCATGAATGGGGATATAAGAAC
GAAAAAGGGGGATCATTTTTTTCT-TTCTATTTTTTGTGCAAGTAAAAGG
GG-ACTTAAAAAAATTAAAGGATTATTTCGTTCCTGATAGTCATTTATTT
AATCAGTAGATAGGAGCATACCTCTTGATTGGAATTGTGGGGAGTACTGC
--------------------------------------------------
--------------------------------------------------
--------------------------------------------------
--------------------------------------------------
--------------------------------------------------
--------------------------------------------------
--------------------------------------------------
--------------------------------------------------
--------------------------------------------------
--------------------------------------------------
------------
>intermedia835
--------------------------------------------------
--------------------------------------------------
--------------------------------------------------
--------------------------------------------------
--------CTTCTGAATTGATCTCATCCCTTAAAAATTAAAATTTTAAAT
TGTTGAGTAATAACTTAATTATTAAATAAAATACTCTTTTAGAATTATCA
ATAACCCGCTATTGTTCGTTTTCGATTACGAAAA-AAAATTACATATAAG
TTTGTTAATTATGACATGAATTCTATCTCCATGAATGGGGATATAAGAAC
GAAAAAGGGGGATCATTTTTTTCT-TTCTATTTTTTGTGCAAGTAAAAGG
GG-ACTTAAAAAAATTAAAGGATTATTTCGTTCCTGATAGTCATTTATTT
AATCAGTAGATAGGAGCATACCTCTTGATTGGAATTGTGGGGAGTACTGC
--------------------------------------------------
--------------------------------------------------
--------------------------------------------------
--------------------------------------------------
--------------------------------------------------
--------------------------------------------------
--------------------------------------------------
--------------------------------------------------
--------------------------------------------------
--------------------------------------------------
------------
>subternata908
AACATTACTGTTCCCATCGCTATTACAGAACCGTACGTGAGATTTTAACC
TCATAAGGCTCCTCGAAAGCCTTAAATATAAGAAGGACTGGGCCAATTAT
GGATCTCGTGATATAATATATCCCTAAAGATTCAAATGAATTCTGTCTGT
TTTAATAAAGACTAAAATAATAAAGCGAAATTCATTTTTATAAAAGATAC
AAAAGGTACTTCTGAATTGATCTCATCCCTTAAAAATTAAAATTTTAAAT
TGTTGAGTAATAACTTAATTATTAAATAAAATACTCTTTTAGAATTATCA
ATAACCCGCTATTGTTCGTTTTCGATTACGAAAA-AAAATTACATATAAG
TTTGTTAATTATGACATGAATTCTATCTCCATGAATGGGGATATAAGAAC
GAAAAAGGGGGATCATTTTTTTCTTTCTATT-TTTTGTGCAA-GTAAAAG
GGGACTTAAAAAAATTAAAGGATTATTTCGTTTCTGATAGTCATTTATTT
AATCAGTAGATAGGAGCATACCTCTTGATTGGAATTGTGGGGAGTACTGC
CTAATTTTTTCTACCAACTTAAAGCCCAAATTAGTATTCTTTTTCTATTA
TGCGTAAAAGTTCTTTTTGGATAATTTACGTAATCTACGTTACTAATCCT
TTGTCTATCTTGGTGTTTATAACCATCCACTCATTTTTTATTAAACCCCT
--CCCCATTTTATGATAATTAATATTCATACAAACGGTAGCGAAAACTCA
ATAAGAGCTTGGGTTAGTCTTTTAAGCCCGCTTCAAGACAGGATGCTTAA
TCACCCAATCTTGGGGTAAATGGACTTTTCTGCTTATACTTTT--TTTTG
AATTCTTATACATAGAAAATGAAACTCCA-TTTTTTACTGCAATTTTAAA
TAATAAAC-CATAAATTGTATTAAATA--GAAGCTGTTTTATTTCAC-TC
ATATAACTATCA---GATTTAATTCTTCAATGCGAATTGCGAATAATAAT
GAATAA-------CAAATG-AATCTATGGA---ATGGATTCTACCCATTT
--CCTATAAAGA
>subternata910
AACATTACTGTTCCCATCGCTATTACAGAACCGTACGTGAGATTTTAACC
TCATAAGGCTCCTCGAAAGCCTTAAATATAAGAAGGACTGGGCCAATTAT
GGATCTCGTGATATAATATATCCCTAAAGATTCAAATGAATTCTGTCTGT
TTTAATAAAGACTAAAATAATAAAGCGAAATTCATTTTTATAAAAGATAC
AAAAGGTACTTCTGAATTGATCTCATCCCTTAAAAATTAAAATTTTAAAT
TGTTGAGTAATAACTTAATTATTAAATAAAATACTCTTTTAGAATTATCA
ATAACCCGCTATTGTTCGTTTTCGATTACGAAAA-AAAATTACATATAAG
TTTGTTAATTATGACATGAATTCTATCTCCATGAATGGGGATATAAGAAC
GAAAAAGGGGGATCATTTTTTTCTTTCTATT-TTTTGTGCAA-GTAAAAG
GGGACTTAAAAAAATTAAAGGATTATTTCGTTTCTGATAGTCATTTATTT
AATCAGTAGATAGGAGCATACCTCTTGATTGGAATTGTGGGGAGTACTGC
CTAATTTTTTCTACCAACTTAAAGCCCAAATTAGTATTCTTTTTCTATTA
TGCGTAAAAGTTCTTTTTGGATAATTTACGTAATCTACGTTACTAATCCT
TTGTCTATCTTGGTGTTTATAACCATCCACTCATTTTTTATTAAACCCCT
--CCCCATTTTATGATAATTAATATTCATACAAACGGTAGCGAAAACTCA
ATAAGAGCTTGGGTTAGTCTTTTAAGCCCGCTTCAAGACAGGATGCTTAA
TCACCCAATCTTGGGGTAAATGGACTTTTCTGCTTATACTTTT--TTTTG
AATTCTTATACATAGAAAATGAAACTCCA-TTTTTTACTGCAATTTTAAA
TAATAAAC-CATAAATTGTATTAAATA--GAAGCTGTTTTATTTCAC-TC
ATATAACTATCA---GATTTAATTCTTCAATGCGAATTGCGAATAATAAT
GAATAA-------CAAATG-AATCTATGGA---ATGGATTCTACCCATTT
--CCTATAAAGA
>subternata907
AACATTACTGTTCCCATCGCTATTACAGAACCGTACGTGAGATTTTAACC
TCATAAGGCTCCTCGAAAGCCTTAAATATAAGAAGGACTGGGCCAATTAT
GGATCTCGTGATATAATATATCCCTAAAGATTCAAATGAATTCTGTCTGT
TTTAATAAAGACTAAAATAATAAAGCGAAATTCATTTTTATAAAAGATAC
AAAAGGTACTTCTGAATTGATCTCATCCCTTAAAAATTAAAATTTTAAAT
TGTTGAGTAATAACTTAATTATTAAATAAAATACTCTTTTAGAATTATCA
ATAACCCGCTATTGTTCGTTTTCGATTACGAAAA-AAAATTACATATAAG
TTTGTTAATTATGACATGAATTCTATCTCCATGAATGGGGATATAAGAAC
GAAAAAGGGGGATCATTTTTTTCTTTCTATT-TTTTGTGCAA-GTAAAAG
GGGACTTAAAAAAATTAAAGGATTATTTCGTTTCTGATAGTCATTTATTT
AATCAGTAGATAGGAGCATACCTCTTGATTGGAATTGTGGGGAGTACTGC
CTAATTTTTTCTACCAACTTAAAGCCCAAATTAGTATTCTTTTTCTATTA
TGCGTAAAAGTTCTTTTTGGATAATTTACGTAATCTACGTTACTAATCCT
TTGTCTATCTTGGTGTTTATAACCATCCACTCATTTTTTATTAAACCCCT
--CCCCATTTTATGATAATTAATATTCATACAAACGGTAGCGAAAACTCA
ATAAGAGCTTGGGTTAGTCTTTTAAGCCCGCTTCAAGACAGGATGCTTAA
TCACCCAATCTTGGGGTAAATGGACTTTTCTGCTTATACTTTT--TTTTG
AATTCTTATACATAGAAAATGAAACTCCA-TTTTTTACTGCAATTTTAAA
TAATAAAC-CATAAATTGTATTAAATA--GAAGCTGTTTTATTTCAC-TC
ATATAACTATCA---GATTTAATTCTTCAATGCGAATTGCGAATAATAAT
GAATAA-------CAAATG-AATCTATGGA---ATGGATTCTACCCATTT
--CCTATAAAGA
>subternata802
AACATTACTGTTCCCATCGCTATTACAGAACCGTACGTGAGATTTTAACC
TCATAAGGCTCCTCGAAAGCCTTAAATATAAGAAGGACTGGGCCAATTAT
GGATCTCGTGATATAATATATCCCTAAAGATTCAAATGAATTCTGTCTGT
TTTAATAAAGACTAAAATAATAAAGCGAAATTCATTTTTATAAAAGATAC
AAAAGGTACTTCTGAATTGATCTCATCCCTTAAAAATTAAAATTTTAAAT
TGTTGAGTAATAACTTAATTATTAAATAAAATACTCTTTTAGAATTATCA
ATAACCCGCTATTGTTCGTTTTCGATTACGAAAA-AAAATTACATATAAG
TTTGTTAATTATGACATGAATTCTATCTCCATGAATGGGGATATAAGAAC
GAAAAAGGGGGATCATTTTTTTCT-TTCTATTTTTTGTGCAAGTAAAAGG
GG-ACTTAAAAAAATTAAAGGATTATTTCGTTTCTGATAGTCATTTATTT
AATCAGTAGATAGGAGCATACCTCTTGATTGGAATTGTGGGGAGTACTGC
CTAATTTTTTCTACCAACTTAAAGCCCAAATTAGTATTCTTTTTCTATTA
TGCGTAAAAGTTCTTTTTGGATAATTTACGTAATCTACGTTACTAATCCT
TTGTCTATCTTGGTGTTTATAACCATCCACTCATTTTTTATTAAACCCCT
C--CCCATTTTATGATAATTAATATTCATACAAACGGTAGCGAAAACTCA
ATAAGAGCTTGGGTTAGTCTTTTAAGCCCGCTTCAAGACAGGATGCTTAA
TCACCCAATCTTGGGGTAAATGGACTTTTCTGCTTATACTTTT--TTTTG
AATTCTTATACATAGAAAATGAAACTCCA-TTTTTTACTGCAATTTTAAA
TAATAAAC-CATAAATTGTATTAAATA--GAAGCTGTTTTATTTCAC-TC
ATATAACTATCA---GATTTAATTCTTCAATGCGAATTGCGAATAATAAT
GAATAA-------CAAATG-AATCTATGGA---ATGGATTCTACCCATTT
--CCTATAAAGA
>subternata1084
AACATTACTGTTCCCATCGCTATTACAGAACCGTACGTGAGATTTTAACC
TCATAAGGCTCCTCGAAAGCCTTAAATATAAGAAGGACTGGGCCAATTAT
GGATCTCGTGATATAATATATCCCTAAAGATTCAAATGAATTCTGTCTGT
TTTAATAAAGACTAAAATAATAAAGCGAAATTCATTTTTATAAAAGATAC
AAAAGGTACTTCTGAATTGATCTCATCCCTTAAAAATTAAAATTTTAAAT
TGTTGAGTAATAACTTAATTATTAAATAAAATACTCTTTTAGAATTATCA
ATAACCCGCTATTGTTCGTTTTCGATTACGAAAA-AAAATTACATATAAG
TTTGTTAATTATGACATGAATTCTATCTCCATGAATGGGGATATAAGAAC
GAAAAAGGGGGATCATTTTTTT-CTTTCTATTTTTTGTGCAAGTAAAAGG
GGACT-TAAAAAAATTAAAGGATTATTTCGTTTCTGATAGTCATTTATTT
AATCAGTAGATAGGAGCATACCTCTTGATTGGAATTGTGGGGAGTACTGC
CTAATTTTTTCTACCAACTTAAAGCCCAAATTAGTATTCTTTTTCTATTA
TGCGTAAAAGTTCTTTTTGGATAATTTACGTAATCTACGTTACTAATCCT
TTGTCTATCTTGGTGTTTATAACCATCCACTCATTTTTTATTAAACCCCT
CC--CCATTTTATGATAATTAATATTCATACAAACGGTAGCGAAAACTCA
ATAAGAGCTTGGGTTAGTCTTTTAAGCCCGCTTCAAGACAGGATGCTTAA
TCACCCAATCTTGGGGTAAATGGACTTTTCTGCTTATACTTTT--TTTTG
AATTCTTATACATAGAAAATGAAACTCCA-TTTTTTACTGCAATTTTAAA
TAATAAAC-CATAAATTGTATTAAATA--GAAGCTGTTTTATTTCAC-TC
ATATAACTATCA---GATTTAATTCTTCAATGCGAATTGCGAATAATAAT
GAATAA-------CAAATG-AATCTATGGA---ATGGATTCTACCCATTT
--CCTATAAAGA
>subternata1085
AACATTACTGTTCCCATCGCTATTACAGAACCGTACGTGAGATTTTAACC
TCATAAGGCTCCTCGAAAGCCTTAAATATAAGAAGGACTGGGCCAATTAT
GGATCTCGTGATATAATATATCCCTAAAGATTCAAATGAATTCTGTCTGT
TTTAATAAAGACTAAAATAATAAAGCGAAATTCATTTTTATAAAAGATAC
AAAAGGTACTTCTGAATTGATCTCATCCCTTAAAAATTAAAATTTTAAAT
TGTTGAGTAATAACTTAATTATTAAATAAAATACTCTTTTAGAATTATCA
ATAACCCGCTATTGTTCGTTTTCGATTACGAAAA-AAAATTACATATAAG
TTTGTTAATTATGACATGAATTCTATCTCCATGAATGGGGATATAAGAAC
GAAAAAGGGGGATCATTTTTTT-CTTTCTATTTTTTGTGCAAGTAAAAGG
GGACT-TAAAAAAATTAAAGGATTATTTCGTTTCTGATAGTCATTTATTT
AATCAGTAGATAGGAGCATACCTCTTGATTGGAATTGTGGGGAGTACTGC
CTAATTTTTTCTACCAACTTAAAGCCCAAATTAGTATTCTTTTTCTATTA
TGCGTAAAAGTTCTTTTTGGATAATTTACGTAATCTACGTTACTAATCCT
TTGTCTATCTTGGTGTTTATAACCATCCACTCATTTTTTATTAAACCCCT
CC--CCATTTTATGATAATTAATATTCATACAAACGGTAGCGAAAACTCA
ATAAGAGCTTGGGTTAGTCTTTTAAGCCCGCTTCAAGACAGGATGCTTAA
TCACCCAATCTTGGGGTAAATGGACTTTTCTGCTTATACTTTT--TTTTG
AATTCTTATACATAGAAAATGAAACTCCA-TTTTTTACTGCAATTTTAAA
TAATAAAC-CATAAATTGTATTAAATA--GAAGCTGTTTTATTTCAC-TC
ATATAACTATCA---GATTTAATTCTTCAATGCGAATTGCGAATAATAAT
GAATAA-------CAAATG-AATCTATGGA---ATGGATTCTACCCATTT
--CCTATAAAGA
>subternata804
AACATTACTGTTCCCATCGCTATTACAGAACCGTACGTGAGATTTTAACC
TCATAAGGCTCCTCGAAAGCCTTAAATATAAGAAGGACTGGGCCAATTAT
GGATCTCGTGATATAATATATCCCTAAAGATTCAAATGAATTCTGTCTGT
TTTAATAAAGACTAAAATAATAAAGCGAAATTCATTTTTATAAAAGATAC
AAAAGGTACTTCTGAATTGATCTCATCCCTTAAAAATTAAAATTTTAAAT
TGTTGAGTAATAACTTAATTATTAAATAAAATACTCTTTTAGAATTATCA
ATAACCCGCTATTGTTCGTTTTCGATTACGAAAA-AAAATTACATATAAG
TTTGTTAATTATGACATGAATTCTATCTCCATGAATGGGGATATAAGAAC
GAAAAAGGGGGATCATTTTTTTCT-TTCTATTTTTTGTGCAAGTAAAAGG
GG-ACTTAAAAAAATTAAAGGATTATTTCGTTTCTGATAGTCATTTATTT
AATCAGTAGATAGGAGCATACCTCTTGATTGGAATTGTGGGGAGTACTGC
CTAATTTTTTCTACCAACTTAAAGCCCAAATTAGTATTCTTTTTCTATTA
TGCGTAAAAGTTCTTTTTGGATAATTTACGTAATCTACGTTACTAATCCT
TTGTCTATCTTGGTGTTTATAACCATCCACTCATTTTTTATTAAACCCCT
C--CCCATTTTATGATAATTAATATTCATACAAACGGTAGCGAAAACTCA
ATAAGAGCTTGGGTTAGTCTTTTAAGCCCGCTTCAAGACAGGATGCTTAA
TCACCCAATCTTGGGGTAAATGGACTTTTCTGCTTATACTTTT--TTTTG
AATTCTTATACATAGAAAATGAAACTCCA-TTTTTTACTGCAATTTTAAA
TAATAAAC-CATAAATTGTATTAAATA--GAAGCTGTTTTATTTCAC-TC
ATATAACTATCA---GATTTAATTCTTCAATGCGAATTGCGAATAATAAT
GAATAA-------CAAATG-AATCTATGGA---ATGGATTCTACCCATTT
--CCTATAAAGA
>longifolia027
AACATTACTGTTCCCATCGCTATTACAGAACCGTACGTGAGATTTGAACC
TCATAAGGCTCCTCGAAAGCCTTAAATATAAGAAGGACTGGGCCAATTAT
GGATCTCGTGATATAATATATCCCTAAAGATTCAAATGAATTCTGTCTGT
TTTAATAAAGACTAAAATAATAAAGAGAAATTCATTTTTATAAAAGATAC
AAAAGGTACTTCTGAATTGATCTCATCCCTTAAAAATTAAAATTTTAAAT
TGTTGAGTAATAACTTAATTATTAAATAAAATACTCTTTTAGAATTATCA
ATAACCCGCTATTGTTCGTTTTCGATTACGAAAA-AAAATTACATATAAG
TTTGTTAATTATGACATGAATTCTATCTCCATGAATGGGGATATAAGAAC
GAAAAAGGGGGATCATTTTTTTTCTTTCTATTTTTTGTGCAAGTAAAAGG
GGACTTAAAAAAAATTAAAGGATTATTTCGTTCCTGATAGTCATTTATTT
AATCAGTAGATAGGGGCATACCTCTTGATTGGAATTGTGGGGAGTACTGC
CTAATTTTTTCTACCAACTTAAAGCCCAAATTAGTATTCTTTTTCTATTA
TGCGTAAAAGTTCTTTTTGGATAATTTACGTAATCTACGTTACTAATCCT
TTGTGTATCTTGGTGTTTATAACCATCCACTCATTTTTTATTAACCCCCC
CTAT-TTTATGATAATTAATATTCATAC---AAACGGTAGCGAAAACTCA
ATAAGAGCTTAGGTTAGTCTTTTAAGCCCGCTTCAAGACAGGATGCTTAA
TCACCCAATCTTGGGGTAAATGGACTCTTCTGCTTATAATTTTT-TTTTG
AATTCTTATACATAGAAAATGAAACTCCA-TTTTTTACTGCAATTTTAAA
TAATAAAC-CATAAATTGTATTAAATA--GAAGCTGTTTTATTTCAC-TC
ATATAACTATCA---GATTGAATTCTTCAATGCGAATTGCGAATAATAAT
GAATAA-------CAAATG-AATCTATGGA---ATGGATTCTACCCATTT
--CCTATAAAGA
>longifolia1065
AACATTACTGTTCCCATCGCTATTACAGAACCGTACGTGAGATTTGAACC
TCATAAGGCTCCTCGAAAGCCTTAAATATAAGAAGGACTGGGCCAATTAT
GGATCTCGTGATATAATATATCCCTAAAGATTCAAATGAATTCTGTCTGT
TTTAATAAAGACTAAAATAATAAAGAGAAATTCATTTTTATAAAAGATAC
AAAAGGTACTTCTGAATTGATCTCATCCCTTAAAAATTAAAATTTTAAAT
TGTTGAGTAATAACTTAATTATTAAATAAAATACTCTTTTAGAATTATCA
ATAACCCGCTATTGTTCGTTTTCGATTACGAAAAAAAAATTACATATAAG
TTTGTTAATTATGACATGAATTCTATCTCCATGAATGGGGATATAAGAAC
GAAAAAGGGGGATCATTTTTTTTCTTTCTATTTTTTGTGCAAGTAAAAGG
GGACTTAAAAAAAATTAAAGGATTATTTCGTTCCTGATAGTCATTTATTT
AATCAGTAGATAGGGGCATACCTCTTGATTGGAATTGTGGGGAGTACTGC
CTAATTTTTTCTACCAACTTAAAGCCCAAATTAGTATTCTTTTTCTATTA
TGCGTAAAAGTTCTTTTTGGATAATTTACGTAATCTACGTTACTAATCCT
TTGTGTATCTTGGTGTTTATAACCATCCACTCATTTTTTATTAACCCCC-
CCTATTTTATGATAATTAATATTCATAC---AAACGGTAGCGAAAACTCA
ATAAGAGCTTAGGTTAGTCTTTTAAGCCCGCTTCAAGACAGGATGCTTAA
TCACCCAATCTTGGGGTAAATGGACTCTTCTGCTTATAATTTTT-TTTTG
AATTCTTATACATAGAAAATGAAACTCCA-TTTTTTACTGCAATTTTAAA
TAATAAAC-CATAAATTGTATTAAATA--GAAGCTGTTTTATTTCAC-TC
ATATAACTATCA---GATTGAATTCTTCAATGCGAATTGCGAATAATAAT
GAATAA-------CAAATG-AATCTATGGA---ATGGATTCTACCCATTT
--CCTATAAAGA
>longifolia730
AACATTACTGTTCCCATCGCTATTACAGAACCGTACGTGAGATTTGAACC
TCATAAGGCTCCTCGAAAGCCTTAAATATAAGAAGGACTGGGCCAATTAT
GGATCTCGTGATATAATATATCCCTAAAGATTCAAATGAATTCTGTCTGT
TTTAATAAAGACTAAAATAATAAAGAGAAATTCATTTTTATAAAAGATAC
AAAAGGTACTTCTGAATTGATCTCATCCCTTAAAAATTAAAATTTTAAAT
TGTTGAGTAATAACTTAATTATTAAATAAAATACTCTTTTAGAATTATCA
ATAACCCGCTATTGTTCGTTTTCGATTACGAAAA-AAAATTACATATAAG
TTTGTTAATTATGACATGAATTCTATCTCCATGAATGGGGATATAAGAAC
GAAAAAGGGGGATCATTT-TTTTCTTTCTATTTTTTGTGCAAGTAAAAGG
GGACTTAAAAAAAATTAAAGGATTATTTCGTTCCTGATAGTCATTTATTT
AATCAGTAGATAGGGGCATACCTCTTGATTGGAATTGTGGGGAGTACTGC
CTAATTTTTTCTACCAACTTAAAGCCCAAATTAGTATTCTTTTTCTATTA
TGCGTAAAAGTTCTTTTTGGATAATTTACGTAATCTACGTTACTAATCCT
TTGTGTATCTTGGTGTTTATAACCATCCACTCATTTTTTATTAACCCCCC
CCTATTTTATGATAATTAATATTCATA---CAAACGGTAGCGAAAACTCA
ATAAGAGCTTAGGTTAGTCTTTTAAGCCCGCTTCAAGACAGGATGCTTAA
TCACCCAATCTTGGGGTAAATGGACTCTTCTGCTTATAATTTTT-TTTTG
AATTCTTATACATAGAAAATGAAACTCCA-TTTTTTACTGCAATTTTAAA
TAATAAAC-CATAAATTGTATTAAATA--GAAGCTGTTTTATTTCAC-TC
ATATAACTATCA---GATTGAATTCTTCAATGCGAATTGCGAATAATAAT
GAATAA-------CAAATG-AATCTATGGA---ATGGATTCTACCCATTT
--CCTATAAAGA
>longifolia755
AACATTACTGTTCCCATCGCTATTACAGAACCGTACGTGAGATTTGAACC
TCATAAGGCTCCTCGAAAGCCTTAAATATAAGAAGGACTGGGCCAATTAT
GGATCTCGTGATATAATATATCCCTAAAGATTCAAATGAATTCTGTCTGT
TTTAATAAAGACTAAAATAATAAAGAGAAATTCATTTTTATAAAAGATAC
AAAAGGTACTTCTGAATTGATCTCATCCCTTAAAAATTAAAATTTTAAAT
TGTTGAGTAATAACTTAATTATTAAATAAAATACTCTTTTAGAATTATCA
ATAACCCGCTATTGTTCGTTTTCGATTACGAAAA-AAAATTACATATAAG
TTTGTTAATTATGACATGAATTCTATCTCCATGAATGGGGATATAAGAAC
GAAAAAGGGGGATCATTTTTTTTCTTTCTATTTTTTGTGCAAGTAAAAGG
GGACTTAAAAAAAATTAAAGGATTATTTCGTTCCTGATAGTCATTTATTT
AATCAGTAGATAGGGGCATACCTCTTGATTGGAATTGTGGGGAGTACTGC
CTAATTTTTTCTACCAACTTAAAGCCCAAATTAGTATTCTTTTTCTATTA
TGCGTAAAAGTTCTTTTTGGATAATTTACGTAATCTACGTTACTAATCCT
TTGTGTATCTTGGTGTTTATAACCATCCACTCATTTTTTATTAACC-CCC
CCTATTTTATGATAATTAATATTCATA---CAAACGGTAGCGAAAACTCA
ATAAGAGCTTAGGTTAGTCTTTTAAGCCCGCTTCAAGACAGGATGCTTAA
TCACCCAATCTTGGGGTAAATGGACTCTTCTGCTTATAATTTTT-TTTTG
AATTCTTATACATAGAAAATGAAACTCCA-TTTTTTACTGCAATTTTAAA
TAATAAAC-CATAAATTGTATTAAATA--GAAGCTGTTTTATTTCAC-TC
ATATAACTATCA---GATTGAATTCTTCAATGCGAATTGCGAATAATAAT
GAATAA-------CAAATG-AATCTATGGA---ATGGATTCTACCCATTT
--CCTATAAAGA
>longifolia1052
AACATTACTGTTCCCATCGCTATTACAGAACCGTACGTGAGATTTGAACC
TCATAAGGCTCCTCGAAAGCCTTAAATATAAGAAGGACTGGGCCAATTAT
GGATCTCGTGATATAATATATCCCTAAAGATTCAAATGAATTCTGTCTGT
TTTAATAAAGACTAAAATAATAAAGAGAAATTCATTTTTATAAAAGATAC
AAAAGGTACTTCTGAATTGATCTCATCCCTTAAAAATTAAAATTTTAAAT
TGTTGAGTAATAACTTAATTATTAAATAAAATACTCTTTTAGAATTATCA
ATAACCCGCTATTGTTCGTTTTCGATTACGAAAA-AAAATTACATATAAG
TTTGTTAATTATGACATGAATTCTATCTCCATGAATGGGGATATAAGAAC
GAAAAAGGGGGATCATTTTTTTTCTTTCTATTTTTTGTGCAAGTAAAAGG
GGACTTAAAAAAAATTAAAGGATTATTTCGTTCCTGATAGTCATTTATTT
AATCAGTAGATAGGGGCATACCTCTTGATTGGAATTATGGGGAGTACTGC
CTAATTTTTTCTACCAACTTAAAGCCCAAATTAGTATTCTTTTTCTATTA
TGCGTAAAAGTTCTTTTTGGATAATTTACGTAATCTACGTTACTAATCCT
TTGTGTATCTTGGTGTTTATAACCATCCACTCATTTTTTATTAACCCCC-
CCTATTTTATGATAATTAATATTCATACAAAAAACGGTAGCGAAAACTCA
ATAAGAGCTTAGGTTAGTCTTTTAAGCCCGCTTCAAGACAGGATGCTTAA
TCACCCAATCTTGGGGTAAATGGACTCTTCTGCTTATAATTTTT-TTTTG
AATTCTTATACATAGAAAATGAAACTCCA-TTTTTTACTGCAATTTTAAA
TAATAAAC-CATAAATTGTATTAAATA--GAAGCTGTTTTATTTCAC-TC
ATATAACTATCA---GATTGAATTCTTCAATGCGAATTGCGAATAATAAT
GAATAA-------CAAATG-AATCTATGGA---ATGGATTCTACCCATTT
--CCTATAAAGA
>longifolia1062
AACATTACTGTTCCCATCGCTATTACAGAACCGTACGTGAGATTTGAACC
TCATAAGGCTCCTCGAAAGCCTTAAATATAAGAAGGACTGGGCCAATTAT
GGATCTCGTGATATAATATATCCCTAAAGATTCAAATGAATTCTGTCTGT
TTTAATAAAGACTAAAATAATAAAGAGAAATTCATTTTTATAAAAGATAC
AAAAGGTACTTCTGAATTGATCTCATCCCTTAAAAATTAAAATTTTAAAT
TGTTGAGTAATAACTTAATTATTAAATAAAATACTCTTTTAGAATTATCA
ATAACCCGCTATTGTTCGTTTTCGATTACGAAAAAAAAATTACATATAAG
TTTGTTAATTATGACATGAATTCTATCTCCATGAATGGGGATATAAGAAC
GAAAAAGGGGGATCATTTTTTTTCTTTCTATTTTTTGTGCAAGTAAAAGG
GGACTTAAAAAAAATTAAAGGATTATTTCGTTCCTGATAGTCATTTATTT
AATCAGTAGATAGGGGCATACCTCTTGATTGGAATTGTGGGGAGTACTGC
CTAATTTTTTCTACCAACTTAAAGCCCAAATTAGTATTCTTTTTCTATTA
TGCGTAAAAGTTCTTTTTGGATAATTTACGTAATCTACGTTACTAATCCT
TTGTGTATCTTGGTGTTTATAACCATCCACTCATTTTTTATTAACCCCC-
CCTATTTTATGATAATTAATATTCATAC---AAACGGTAGCGAAAACTCA
ATAAGAGCTTAGGTTAGTCTTTTAAGCCCGCTTCAAGACAGGATGCTTAA
TCACCCAATCTTGGGGTAAATGGACTCTTCTGCTTATAATTTTTTTTTTG
AATTCTTATACATAGAAAATGAAACTCCA-TTTTTTACTGCAATTTTAAA
TAATAAAC-CATAAATTGTATTAAATA--GAAGCTGTTTTATTTCAC-TC
ATATAACTATCA---GATTGAATTCTTCAATGCGAATTGCGAATAATAAT
GAATAA-------CAAATG-AATCTATGGA---ATGGATTCTACCCATTT
--CCTATAAAGA
>longifolia1066
AACATTACTGTTCCCATCGCTATTACAGAACCGTACGTGAGATTTGAACC
TCATAAGGCTCCTCGAAAGCCTTAAATATAAGAAGGACTGGGCCAATTAT
GGATCTCGTGATATAATATATCCCTAAAGATTCAAATGAATTCTGTCTGT
TTTAATAAAGACTAAAATAATAAAGAGAAATTCATTTTTATAAAAGATAC
AAAAGGTACTTCTGAATTGATCTCATCCCTTAAAAATTAAAATTTTAAAT
TGTTGAGTAATAACTTAATTATTAAATAAAATACTCTTTTAGAATTATCA
ATAACCCGCTATTGTTCGTTTTCGATTACGAAAAAAAAATTACATATAAG
TTTGTTAATTATGACATGAATTCTATCTCCATGAATGGGGATATAAGAAC
GAAAAAGGGGGATCATTTTTTTTCTTTCTATTTTTTGTGCAAGTAAAAGG
GGACTTAAAAAAAATTAAAGGATTATTTCGTTCCTGATAGTCATTTATTT
AATCAGTAGATAGGGGCATACCTCTTGATTGGAATTGTGGGGAGTACTGC
CTAATTTTTTCTACCAACTTAAAGCCCAAATTAGTATTCTTTTTCTATTA
TGCGTAAAAGTTCTTTTTGGATAATTTACGTAATCTACGTTACTAATCCT
TTGTGTATCTTGGTGTTTATAACCATCCACTCATTTTTTATTAACCCCC-
CCTATTTTATGATAATTAATATTCATAC---AAACGGTAGCGAAAACTCA
ATAAGAGCTTAGGTTAGTCTTTTAAGCCCGCTTCAAGACAGGATGCTTAA
TCACCCAATCTTGGGGTAAATGGACTCTTCTGCTTATAATTTTT-TTTTG
AATTCTTATACATAGAAAATGAAACTCCA-TTTTTTACTGCAATTTTAAA
TAATAAAC-CATAAATTGTATTAAATA--GAAGCTGTTTTATTTCAC-TC
ATATAACTATCA---GATTGAATTCTTCAATGCGAATTGCGAATAATAAT
GAATAA-------CAAATG-AATCTATGGA---ATGGATTCTACCCATTT
--CCTATAAAGA
>longifolia1057
AACATTACTGTTCCCATCGCTATTACAGAACCGTACGTGAGATTTGAACC
TCATAAGGCTCCTCGAAAGCCTTAAATATAAGAAGGACTGGGCCAATTAT
GGATCTCGTGATATAATATATCCCTAAAGATTCAAATGAATTCTGTCTGT
TTTAATAAAGACTAAAATAATAAAGAGAAATTCATTTTTATAAAAGATAC
AAAAGGTACTTCTGAATTGATCTCATCCCTTAAAAATTAAAATTTTAAAT
TGTTGAGTAATAACTTAATTATTAAATAAAATACTCTTTTAGAATTATCA
ATAACCCGCTATTGTTCGTTTTCGATTACGAAAA-AAAATTACATATAAG
TTTGTTAATTATGACATGAATTCTATCTCCATGAATGGGGATATAAGAAC
GAAAAAGGGGGATCATTTTTTTTCTTTCTATTTTTTGTGCAAGTAAAAGG
GGACTTAAAAAAAATTAAAGGATTATTTCGTTCCTGATAGTCATTTATTT
AATCAGTAGATAGGGGCATACCTCTTGATTGGAATTATGGGGAGTACTGC
CTAATTTTTTCTACCAACTTAAAGCCCAAATTAGTATTCTTTTTCTATTA
TGCGTAAAAGTTCTTTTTGGATAATTTACGTAATCTACGTTACTAATCCT
TTGTGTATCTTGGTGTTTATAACCATCCACTCATTTTTTATTAACCCCC-
CCTATTTTATGATAATTAATATTCATACAAAAAACGGTAGCGAAAACTCA
ATAAGAGCTTAGGTTAGTCTTTTAAGCCCGCTTCAAGACAGGATGCTTAA
TCACCCAATCTTGGGGTAAATGGACTCTTCTGCTTATAATTTTT-TTTTG
AATTCTTATACATAGAAAATGAAACTCCA-TTTTTTACTGCAATTTTAAA
TAATAAAC-CATAAATTGTATTAAATA--GAAGCTGTTTTATTTCAC-TC
ATATAACTATCA---GATTGAATTCTTCAATGCGAATTGCGAATAATAAT
GAATAA-------CAAATG-AATCTATGGA---ATGGATTCTACCCATTT
--CCTATAAAGA
>longifolia1013
AACATTACTGTTCCCATCGCTATTACAGAACCGTACGTGAGATTTGAACC
TCATAAGGCTCCTCGAAAGCCTTAAATATAAGAAGGACTGGGCCAATTAT
GGATCTCGTGATATAATATATCCCTAAAGATTCAAATGAATTCTGTCTGT
TTTAATAAAGACTAAAATAATAAAGAGAAATTCATTTTTATAAAAGATAC
AAAAGGTACTTCTGAATTGATCTCATCCCTTAAAAATTAAAATTTTAAAT
TGTTGAGTAATAACTTAATTATTAAATAAAATACTCTTTTAGAATTATCA
ATAACCCGCTATTGTTCGTTTTCGATTACGAAAA-AAAATTACATATAAG
TTTGTTAATTATGACATGAATTCTATCTCCATGAATGGGGATATAAGAAC
GAAAAAGGGGGATCATTT-TTTTCTTTCTATTTTTTGTGCAAGTAAAAGG
GGACTTAAAAAAAATTAAAGGATTATTTCGTTCCTGATAGTCATTTATTT
AATCAGTAGATAGGGGCATACCTCTTGATTGGAATTGTGGGGAGTACTGC
CTAATTTTTTCTACCAACTTAAAGCCCAAATTAGTATTCTTTTTCTATTA
TGCGTAAAAGTTCTTTTTGGATAATTTACGTAATCTACGTTACTAATCCT
TTGTGTATCTTGGTGTTTATAACCATCCACTCATTTTTTATTAACCCCC-
CCTATTTTATGATAATTAATATTCATAC---AAACGGTAGCGAAAACTCA
ATAAGAGCTTAGGTTAGTCTTTTAAGCCCGCTTCAAGACAGGATGCTTAA
TCACCCAATCTTGGGGTAAATGGACTCTTCTGCTTATAATTTTT-TTTTG
AATTCTTATACATAGAAAATGAAACTCCA-TTTTTTACTGCAATTTTAAA
TAATAAAC-CATAAATTGTATTAAATA--GAAGCTGTTTTATTTCAC-TC
ATATAACTATCA---GATTGAATTCTTCAATGCGAATTGCGAATAATAAT
GAATAA-------CAAATG-AATCTATGGA---ATGGATTCTACCCATTT
--CCTATAAAGA
>longifolia1014
AACATTACTGTTCCCATCGCTATTACAGAACCGTACGTGAGATTTGAACC
TCATAAGGCTCCTCGAAAGCCTTAAATATAAGAAGGACTGGGCCAATTAT
GGATCTCGTGATATAATATATCCCTAAAGATTCAAATGAATTCTGTCTGT
TTTAATAAAGACTAAAATAATAAAGAGAAATTCATTTTTATAAAAGATAC
AAAAGGTACTTCTGAATTGATCTCATCCCTTAAAAATTAAAATTTTAAAT
TGTTGAGTAATAACTTAATTATTAAATAAAATACTCTTTTAGAATTATCA
ATAACCCGCTATTGTTCGTTTTCGATTACGAAAA-AAAATTACATATAAG
TTTGTTAATTATGACATGAATTCTATCTCCATGAATGGGGATATAAGAAC
GAAAAAGGGGGATCATTT-TTTTCTTTCTATTTTTTGTGCAAGTAAAAGG
GGACTTAAAAAAAATTAAAGGATTATTTCGTTCCTGATAGTCATTTATTT
AATCAGTAGATAGGGGCATACCTCTTGATTGGAATTGTGGGGAGTACTGC
CTAATTTTTTCTACCAACTTAAAGCCCAAATTAGTATTCTTTTTCTATTA
TGCGTAAAAGTTCTTTTTGGATAATTTACGTAATCTACGTTACTAATCCT
TTGTGTATCTTGGTGTTTATAACCATCCACTCATTTTTTATTAACCCCC-
CCTATTTTATGATAATTAATATTCATAC---AAACGGTAGCGAAAACTCA
ATAAGAGCTTAGGTTAGTCTTTTAAGCCCGCTTCAAGACAGGATGCTTAA
TCACCCAATCTTGGGGTAAATGGACTCTTCTGCTTATAATTTTT-TTTTG
AATTCTTATACATAGAAAATGAAACTCCA-TTTTTTACTGCAATTTTAAA
TAATAAAC-CATAAATTGTATTAAATA--GAAGCTGTTTTATTTCAC-TC
ATATAACTATCA---GATTGAATTCTTCAATGCGAATTGCGAATAATAAT
GAATAA-------CAAATG-AATCTATGGA---ATGGATTCTACCCATTT
--CCTATAAAGA
>longifolia1012
AACATTACTGTTCCCATCGCTATTACAGAACCGTACGTGAGATTTGAACC
TCATAAGGCTCCTCGAAAGCCTTAAATATAAGAAGGACTGGGCCAATTAT
GGATCTCGTGATATAATATATCCCTAAAGATTCAAATGAATTCTGTCTGT
TTTAATAAAGACTAAAATAATAAAGAGAAATTCATTTTTATAAAAGATAC
AAAAGGTACTTCTGAATTGATCTCATCCCTTAAAAATTAAAATTTTAAAT
TGTTGAGTAATAACTTAATTATTAAATAAAATACTCTTTTAGAATTATCA
ATAACCCGCTATTGTTCGTTTTCGATTACGAAAA-AAAATTACATATAAG
TTTGTTAATTATGACATGAATTCTATCTCCATGAATGGGGATATAAGAAC
GAAAAAGGGGGATCATTT-TTTTCTTTCTATTTTTTGTGCAAGTAAAAGG
GGACTTAAAAAAAATTAAAGGATTATTTCGTTCCTGATAGTCATTTATTT
AATCAGTAGATAGGGGCATACCTCTTGATTGGAATTGTGGGGAGTACTGC
CTAATTTTTTCTACCAACTTAAAGCCCAAATTAGTATTCTTTTTCTATTA
TGCGTAAAAGTTCTTTTTGGATAATTTACGTAATCTACGTTACTAATCCT
TTGTGTATCTTGGTGTTTATAACCATCCACTCATTTTTTATTAACCCCC-
CCTATTTTATGATAATTAATATTCATAC---AAACGGTAGCGAAAACTCA
ATAAGAGCTTAGGTTAGTCTTTTAAGCCCGCTTCAAGACAGGATGCTTAA
TCACCCAATCTTGGGGTAAATGGACTCTTCTGCTTATAATTTTT-TTTTG
AATTCTTATACATAGAAAATGAAACTCCA-TTTTTTACTGCAATTTTAAA
TAATAAAC-CATAAATTGTATTAAATA--GAAGCTGTTTTATTTCAC-TC
ATATAACTATCA---GATTGAATTCTTCAATGCGAATTGCGAATAATAAT
GAATAA-------CAAATG-AATCTATGGA---ATGGATTCTACCCATTT
--CCTATAAAGA
>longifolia1036
AACATTACTGTTCCCATCGCTATTACAGAACCGTACGTGAGATTTGAACC
TCATAAGGCTCCTCGAAAGCCTTAAATATAAGAAGGACTGGGCCAATTAT
GGATCTCGTGATATAATATATCCCTAAAGATTCAAATGAATTCTGTCTGT
TTTAATAAAGACTAAAATAATAAAGAGAAATTCATTTTTATAAAAGATAC
AAAAGGTACTTCTGAATTGATCTCATCCCTTAAAAATTAAAATTTTAAAT
TGTTGAGTAATAACTTAATTATTAAATAAAATACTCTTTTAGAATTATCA
ATAACCCGCTATTGTTCGTTTTCGATTACGAAAA-AAAATTACATATAAG
TTTGTTAATTATGACATGAATTCTATCTCCATGAATGGGGATATAAGAAC
GAAAAAGGGGGATCATTTTTTTTCTTTCTATTTTTTGTGCAAGTAAAAGG
GGACTTAAAAAAAATTAAAGGATTATTTCGTTCCTGATAGTCATTTATTT
AATCAGTAGATAGGGGCATACCTCTTGATTGGAATTGTGGGGAGTACTGC
CTAATTTTTTCTACCAACTTAAAGCCCAAATTAGTATTCTTTTTCTATTA
TGCGTAAAAGTTCTTTTTGGATAATTTACGTAATCTACGTTACTAATCCT
TTGTGTATCTTGGTGTTTATAACCATCCACTCATTTTTTATTAACCCCC-
CCTATTTTATGATAATTAATATTCATAC---AAACGGTAGCGAAAACTCA
ATAAGAGCTTAGGTTAGTCTTTTAAGCCCGCTTCAAGACAGGATGCTTAA
TCACCCAATCTTGGGGTAAATGGACTCTTCTGCTTATAATTTTT-TTTTG
AATTCTTATACATAGAAAATGAAACTCCA-TTTTTTACTGCAATTTTAAA
TAATAAAC-CATAAATTGTATTAAATA--GAAGCTGTTTTATTTCAC-TC
ATATAACTATCA---GATTGAATTCTTCAATGCGAATTGCGAATAATAAT
GAATAA-------CAAATG-AATCTATGGA---ATGGATTCTACCCATTT
--CCTATAAAGA
>longifolia1061
AACATTACTGTTCCCATCGCTATTACAGAACCGTACGTGAGATTTGAACC
TCATAAGGCTCCTCGAAAGCCTTAAATATAAGAAGGACTGGGCCAATTAT
GGATCTCGTGATATAATATATCCCTAAAGATTCAAATGAATTCTGTCTGT
TTTAATAAAGACTAAAATAATAAAGAGAAATTCATTTTTATAAAAGATAC
AAAAGGTACTTCTGAATTGATCTCATCCCTTAAAAATTAAAATTTTAAAT
TGTTGAGTAATAACTTAATTATTAAATAAAATACTCTTTTAGAATTATCA
ATAACCCGCTATTGTTCGTTTTCGATTACGAAAAAAAAATTACATATAAG
TTTGTTAATTATGACATGAATTCTATCTCCATGAATGGGGATATAAGAAC
GAAAAAGGGGGATCATTTTTTTTCTTTCTATTTTTTGTGCAAGTAAAAGG
GGACTTAAAAAAAATTAAAGGATTATTTCGTTCCTGATAGTCATTTATTT
AATCAGTAGATAGGGGCATACCTCTTGATTGGAATTGTGGGGAGTACTGC
CTAATTTTTTCTACCAACTTAAAGCCCAAATTAGTATTCTTTTTCTATTA
TGCGTAAAAGTTCTTTTTGGATAATTTACGTAATCTACGTTACTAATCCT
TTGTGTATCTTGGTGTTTATAACCATCCACTCATTTTTTATTAACCCCC-
CCTATTTTATGATAATTAATATTCATAC---AAACGGTAGCGAAAACTCA
ATAAGAGCTTAGGTTAGTCTTTTAAGCCCGCTTCAAGACAGGATGCTTAA
TCACCCAATCTTGGGGTAAATGGACTCTTCTGCTTATAATTTTT-TTTTG
AATTCTTATACATAGAAAATGAAACTCCA-TTTTTTACTGCAATTTTAAA
TAATAAAC-CATAAATTGTATTAAATA--GAAGCTGTTTTATTTCAC-TC
ATATAACTATCA---GATTGAATTCTTCAATGCGAATTGCGAATAATAAT
GAATAA-------CAAATG-AATCTATGGA---ATGGATTCTACCCATTT
--CCTATAAAGA
>longifolia1058
AACATTACTGTTCCCATCGCTATTACAGAACCGTACGTGAGATTTGAACC
TCATAAGGCTCCTCGAAAGCCTTAAATATAAGAAGGACTGGGCCAATTAT
GGATCTCGTGATATAATATATCCCTAAAGATTCAAATGAATTCTGTCTGT
TTTAATAAAGACTAAAATAATAAAGAGAAATTCATTTTTATAAAAGATAC
AAAAGGTACTTCTGAATTGATCTCATCCCTTAAAAATTAAAATTTTAAAT
TGTTGAGTAATAACTTAATTATTAAATAAAATACTCTTTTAGAATTATCA
ATAACCCGCTATTGTTCGTTTTCGATTACGAAAA-AAAATTACATATAAG
TTTGTTAATTATGACATGAATTCTATCTCCATGAATGGGGATATAAGAAC
GAAAAAGGGGGATCATTTTTTTTCTTTCTATTTTTTGTGCAAGTAAAAGG
GGACTTAAAAAAAATTAAAGGATTATTTCGTTCCTGATAGTCATTTATTT
AATCAGTAGATAGGGGCATACCTCTTGATTGGAATTGTGGGGAGTACTGC
CTAATTTTTTCTACCAACTTAAAGCCCAAATTAGTATTCTTTTTCTATTA
TGCGTAAAAGTTCTTTTTGGATAATTTACGTAATCTACGTTACTAATCCT
TTGTGTATCTTGGTGTTTATAACCATCCACTCATTTTTTATTAACCCCC-
CCTATTTTATGATAATTAATATTCATAC---AAACGGTAGCGAAAACTCA
ATAAGAGCTTAGGTTAGTCTTTTAAGCCCGCTTCAAGACAGGATGCTTAA
TCACCCAATCTTGGGGTAAATGGACTCTTCTGCTTATAATTTTT-TTTTG
AATTCTTATACATAGAAAATGAAACTCCA-TTTTTTACTGCAATTTTAAA
TAATAAAC-CATAAATTGTATTAAATA--GAAGCTGTTTTATTTCAC-TC
ATATAACTATCA---GATTGAATTCTTCAATGCGAATTGCGAATAATAAT
GAATAA-------CAAATG-AATCTATGGA---ATGGATTCTACCCATTT
--CCTATAAAGA
>subternata803
AACATTACTGTTCCCATCGCTATTACAGAACCGTACGTGAGATTTTAACC
TCATAAGGCTCCTCGAAAGCCTTAAATATAAGAAGGACTGGGCCAATTAT
GGATCTCGTGATATAATATATCCCTAAAGATTCAAATGAATTCTGTCTGT
TTTAATAAAGACTAAAATAATAAAGCGAAATTCATTTTTATAAAAGATAC
AAAAGGTACTTCTGAATTGATCTCATCCCTTAAAAATTAAAATTTTAAAT
TGTTGAGTAATAACTTAATTATTAAATAAAATACTCTTTTAGAATTATCA
ATAACCCGCTATTGTTCGTTTTCGATTACGAAAA-AAAATTACATATAAG
TTTGTTAATTATGACATGAATTCTATCTCCATGAATGGGGATATAAGAAC
GAAAAAGGGGGATCATTTTTTTCT-TTCTATTTTTTGTGCAAGTAAAAGG
GG-ACTTAAAAAAATTAAAGGATTATTTCGTTTCTGATAGTCATTTATTT
AATCAGTAGATAGGAGCATACCTCTTGATTGGAATTGTGGGGAGTACTGC
CTAATTTTTTCTACCAACTTAAAGCCCAAATTAGTATTCTTTTTCTATTA
TGCGTAAAAGTTCTTTTTGGATAATTTACGTAATCTACGTTACTAATCCT
TTGTCTATCTTGGTGTTTATAACCATCCACTCATTTTTTATTAAACCCCT
C--CCCATTTTATGATAATTAATATTCATACAAACGGTAGCGAAAACTCA
ATAAGAGCTTGGGTTAGTCTTTTAAGCCCGCTTCAAGACAGGATGCTTAA
TCACCCAATCTTGGGGTAAATGGACTTTTCTGCTTATACTTTT--TTTTG
AATTCTTATACATAGAAAATGAAACTCCA-TTTTTTACTGCAATTTTAAA
TAATAAAC-CATAAATTGTATTAAATA--GAAGCTGTTTTATTTCAC-TC
ATATAACTATCA---GATTTAATTCTTCAATGCGAATTGCGAATAATAAT
GAATAA-------CAAATG-AATCTATGGA---ATGGATTCTACCCATTT
--CCTATAAAGA
>longifolia028
AACATTACTGTTCCCATCGCTATTACAGAACCGTACGTGAGATTTGAACC
TCATAAGGCTCCTCGAAAGCCTTAAATATAAGAAGGACTGGGCCAATTAT
GGATCTCGTGATATAATATATCCCTAAAGATTCAAATGAATTCTGTCTGT
TTTAATAAAGACTAAAATAATAAAGAGAAATTCATTTTTATAAAAGATAC
AAAAGGTACTTCTGAATTGATCTCATCCCTTAAAAATTAAAATTTTAAAT
TGTTGAGTAATAACTTAATTATTAAATAAAATACTCTTTTAGAATTATCA
ATAACCCGCTATTGTTCGTTTTCGATTACGAAAA-AAAATTACATATAAG
TTTGTTAATTATGACATGAATTCTATCTCCATGAATGGGGATATAAGAAC
GAAAAAGGGGGATCATTTTTTTTCTTTCTATTTTTTGTGCAAGTAAAAGG
GGACTTAAAAAAAATTAAAGGATTATTTCGTTCCTGATAGTCATTTATTT
AATCAGTAGATAGGGGCATACCTCTTGATTGGAATTATGGGGAGTACTGC
CTAATTTTTTCTACCAACTTAAAGCCCAAATTAGTATTCTTTTTCTATTA
TGCGTAAAAGTTCTTTTTGGATAATTTACGTAATCTACGTTACTAATCCT
TTGTGTATCTTGGTGTTTATAACCATCCACTCATTTTTTATTAACCCCCC
CTAT-TTTATGATAATTAATATTCATACAAAAAACGGTAGCGAAAACTCA
ATAAGAGCTTAGGTTAGTCTTTTAAGCCCGCTTCAAGACAGGATGCTTAA
TCACCCAATCTTGGGGTAAATGGACTCTTCTGCTTATAATTTTT-TTTTG
AATTCTTATACATAGAAAATGAAACTCCA-TTTTTTACTGCAATTTTAAA
TAATAAAC-CATAAATTGTATTAAATA--GAAGCTGTTTTATTTCAC-TC
ATATAACTATCA---GATTGAATTCTTCAATGCGAATTGCGAATAATAAT
GAATAA-------CAAATG-AATCTATGGA---ATGGATTCTACCCATTT
--CCTATAAAGA
>subternata909
AACATTACTGTTCCCATCGCTATTACAGAACCGTACGTGAGATTTTAACC
TCATAAGGCTCCTCGAAAGCCTTAAATATAAGAAGGACTGGGCCAATTAT
GGATCTCGTGATATAATATATCCCTAAAGATTCAAATGAATTCTGTCTGT
TTTAATAAAGACTAAAATAATAAAGAGAAATTCATTTTTATAAAAGATAC
AAAAGGTACTTCTGAATTGATCTCATCCCTTAAAAATTAAAATTTTAAAT
TGTTGAGTAATAACTTAATTATTAAATAAAATACTCTTTTAGAATTATCA
ATAACCCGCTATTGTTCGTTTTCGATTACGAAAA-AAAATTACATATAAG
TTTGTTAATTATGACATGAATTCTATCTCCATGAATGGGGATATAAGAAC
GAAAAAGGGGGATCATTTTTTTCTTTCTATTTTTT--GTGCAAGTAAAAG
GGGACTTAAAAAAATTAAAGGATTATTTCGTTCCTGATAGTCATTTATTT
AATCAGTAGATAGGAGCATACCTCTTGATTGGAATTGTGGGGAGTACTGC
CTAATTTTTTCTACCAACTTAAAGCCCAAATTAGTATTCTTTTTCTATTA
TGCGTAAAAGTTCTTTTTGGATAATTTACGTAATCTACGTTACTAATCCT
TTGTGTATCTTGGTGTTTATAACCATCCACTCATTTTTTATTAACCCC--
--CCCTATTTTATGATAATTAATATTCATACAAACGGTAGCGAAAACTCA
ATAAGAGCTTAGGTTAGTCTTTTAAGCCCGCTTCAAGACAGGATGCTTAA
TCACCCAATCTTGGGGTAAATGGACTCTTCTGCTTATAATTTT--TTTTG
AATTCTTATACATAGAAAATGAAACTCCA-TTTTTTACTGCAATTTTAAA
TAATAAAC-CATAAATTGTATTAAATA--GAAGCTGTTTTATTTCAC-TC
ATATAACTATCA---GATTTAATTCTTCAATGCGAATTGCGAATAATAAT
GAATAA-------CAAATG-AATCTATGGA---ATGGATTCTACCCATTT
--CCTATAAAGA
>longifolia041
AACATTACTGTTCCCATCGCTATTACAGAACCGTACGTGAGATTTGAACC
TCATAAGGCTCCTCGAAAGCCTTAAATATAAGAAGGACTGGGCCAATTAT
GGATCTCGTGATATAATATATCCCTAAAGATTCAAATGAATTCTGTCTGT
TTTAATAAAGACTAAAATAATAAAGAGAAATTCATTTTTATAAAAGATAC
AAAAGGTACTTCTGAATTGATCTCATCCCTTAAAAATTAAAATTTTAAAT
TGTTGAGTAATAACTTAATTATTAAATAAAATACTCTTTTAGAATTATCA
ATAACCCGCTATTGTTCGTTTTCGATTACGAAAA-AAAATTACATATAAG
TTTGTTAATTATGACATGAATTCTATCTCCATGAATGGGGATATAAGAAC
GAAAAAGGGGGATCATTT-TTTTCTTTCTATTTTTTGTGCAAGTAAAAGG
GGACTTAAAAAAAATTAAAGGATTATTTCGTTCCTGATAGTCATTTATTT
AATCAGTAGATAGGGGCATACCTCTTGATTGGAATTGTGGGGAGTACTGC
CTAATTTTTTCTACCAACTTAAAGCCCAAATTAGTATTCTTTTTCTATTA
TGCGTAAAAGTTCTTTTTGGATAATTTACGTAATCTACGTTACTAATCCT
TTGTGTATCTTGGTGTTTATAACCATCCACTCATTTTTTATTAACCCCCC
CCTATTTTATGATAATTAATAT---TCATACAAACGGTAGCGAAAACTCA
ATAAGAGCTTAGGTTAGTCTTTTAAGCCCGCTTCAAGACAGGATGCTTAA
TCACCCAATCTTGGGGTAAATGGACTCTTCTGCTTATAATTTTT-TTTTG
AATTCTTATACATAGAAAATGAAACTCCA-TTTTTTACTGCAATTTTAAA
TAATAAAC-CATAAATTGTATTAAATA--GAAGCTGTTTTATTTCAC-TC
ATATAACTATCA---GATTGAATTCTTCAATGCGAATTGCGAATAATAAT
GAATAA-------CAAATG-AATCTATGGA---ATGGATTCTACCCATTT
--CCTATAAAGA
>subternata1098
AACATTACTGTTCCCATCGCTATTACAGAACCGTACGTGAGATTTTAACC
TCATAAGGCTCCTCGAAAGCCTTAAATATAAGAAGGACTGGGCCAATTAT
GGATCTCGTGATATAATATATCCCTAAAGATTCAAATGAATTCTGTCTGT
TTTAATAAAGACTAAAATAATAAAGAGAAATTCATTTTTATAAAAGATAC
AAAAGGTACTTCTGAATTGATCTCATCCCTTAAAAATTAAAATTTTAAAT
TGTTGAGTAATAACTTAATTATTAAATAAAATACTCTTTTAGAATTATCA
ATAACCCGCTATTGTTCGTTTTCGATTACGAAAA-AAAATTACATATAAG
TTTGTTAATTATGACATGAATTCTATCTCCATGAATGGGGATATAAGAAC
GAAAAAGGGGGATCATTTTTTT-CTTTCTATTTTTTGTGCAAGTAAAAGG
GGACT-TAAAAAAATTAAAGGATTATTTCGTTCCTGATAGTCATTTATTT
AATCAGTAGATAGGAGCATACCTCTTGATTGGAATTGTGGGGAGTACTGC
CTAATTTTTTCTACCAACTTAAAGCCCAAATTAGTATTCTTTTTCTATTA
TGCGTAAAAGTTCTTTTTGGATAATTTACGTAATCTACGTTACTAATCCT
TTGTGTATCTTGGTGTTTATAACCATCCACTCATTTTTTATTAACCC--C
CC--CTATTTTATGATAATTAATATTCATACAAACGGTAGCGAAAACTCA
ATAAGAGCTTAGGTTAGTCTTTTAAGCCCGCTTCAAGACAGGATGCTTAA
TCACCCAATCTTGGGGTAAATGGACTCTTCTGCTTATAATTTT--TTTTG
AATTCTTATACATAGAAAATGAAACTCCA-TTTTTTACTGCAATTTTAAA
TAATAAAC-CATAAATTGTATTAAATA--GAAGCTGTTTTATTTCAC-TC
ATATAACTATCA---GATTTAATTCTTCAATGCGAATTGCGAATAATAAT
GAATAA-------CAAATG-AATCTATGGA---ATGGATTCTACCCATTT
--CCTATAAAGA
>longifolia778
AACATTACTGTTCCCATCGCTATTACAGAACCGTACGTGAGATTTGAACC
TCATAAGGCTCCTCGAAAGCCTTAAATATAAGAAGGACTGGGCCAATTAT
GGATCTCGTGATATAATATATCCCTAAAGATTCAAATGAATTCTGTCTGT
TTTAATAAAGACTAAAATAATAAAGAGAAATTCATTTTTATAAAAGATAC
AAAAGGTACTTCTGAATTGATCTCATCCCTTAAAAATTAAAATTTTAAAT
TGTTGAGTAATAACTTAATTATTAAATAAAATACTCTTTTAGAATTATCA
ATAACCCGCTATTGTTCGTTTTCGATTACGAAAA-AAAATTACATATAAG
TTTGTTAATTATGACATGAATTCTATCTCCATGAATGGGGATATAAGAAC
GAAAAAGGGGGATCATTTTTTTTCTTTCTATTTTTTGTGCAAGTAAAAGG
GGACTTAAAAAAAATTAAAGGATTATTTCGTTCCTGATAGTCATTTATTT
AATCAGTAGATAGGGGCATACCTCTTGATTGGAATTGTGGGGAGTACTGC
CTAATTTTTTCTACCAACTTAAAGCCCAAATTAGTATTCTTTTTCTATTA
TGCGTAAAAGTTCTTTTTGGATAATTTACGTAATCTACGTTACTAATCCT
TTGTGTATCTTGGTGTTTATAACCATCCACTCATTTTTTATTAACCCCCC
CTATT----TTATGATAATTAATATTCATACAAACGGTAGCGAAAACTCA
ATAAGAGCTTAGGTTAGTCTTTTAAGCCCGCTTCAAGACAGGATGCTTAA
TCACCCAATCTTGGGGTAAATGGACTCTTCTGCTTATAATTTTT-TTTTG
AATTCTTATACATAGAAAATGAAACTCCA-TTTTTTACTGCAATTTTAAA
TAATAAAC-CATAAATTGTATTAAATA--GAAGCTGTTTTATTTCAC-TC
ATATAACTATCA---GATTGAATTCTTCAATGCGAATTGCGAATAATAAT
GAATAA-------CAAATG-AATCTATGGA---ATGGATTCTACCCATTT
--CCTATAAAGA
>longifolia731
AACATTACTGTTCCCATCGCTATTACAGAACCGTACGTGAGATTTGAACC
TCATAAGGCTCCTCGAAAGCCTTAAATATAAGAAGGACTGGGCCAATTAT
GGATCTCGTGATATAATATATCCCTAAAGATTCAAATGAATTCTGTCTGT
TTTAATAAAGACTAAAATAATAAAGAGAAATTCATTTTTATAAAAGATAC
AAAAGGTACTTCTGAATTGATCTCATCCCTTAAAAATTAAAATTTTAAAT
TGTTGAGTAATAACTTAATTATTAAATAAAATACTCTTTTAGAATTATCA
ATAACCCGCTATTGTTCGTTTTCGATTACGAAAA-AAAATTACATATAAG
TTTGTTAATTATGACATGAATTCTATCTCCATGAATGGGGATATAAGAAC
GAAAAAGGGGGATCATTT-TTTTCTTTCTATTTTTTGTGCAAGTAAAAGG
GGACTTAAAAAAAATTAAAGGATTATTTCGTTCCTGATAGTCATTTATTT
AATCAGTAGATAGGGGCATACCTCTTGATTGGAATTGTGGGGAGTACTGC
CTAATTTTTTCTACCAACTTAAAGCCCAAATTAGTATTCTTTTTCTATTA
TGCGTAAAAGTTCTTTTTGGATAATTTACGTAATCTACGTTACTAATCCT
TTGTGTATCTTGGTGTTTATAACCATCCACTCATTTTTTATTAACCCCCC
CCTATTTTATGATAATTAATATTCATA---CAAACGGTAGCGAAAACTCA
ATAAGAGCTTAGGTTAGTCTTTTAAGCCCGCTTCAAGACAGGATGCTTAA
TCACCCAATCTTGGGGTAAATGGACTCTTCTGCTTATAATTTTT-TTTTG
AATTCTTATACATAGAAAATGAAACTCCA-TTTTTTACTGCAATTTTAAA
TAATAAAC-CATAAATTGTATTAAATA--GAAGCTGTTTTATTTCAC-TC
ATATAACTATCA---GATTGAATTCTTCAATGCGAATTGCGAATAATAAT
GAATAA-------CAAATG-AATCTATGGA---ATGGATTCTACCCATTT
--CCTATAAAGA
>longifolia040
AACATTACTGTTCCCATCGCTATTACAGAACCGTACGTGAGATTTGAACC
TCATAAGGCTCCTCGAAAGCCTTAAATATAAGAAGGACTGGGCCAATTAT
GGATCTCGTGATATAATATATCCCTAAAGATTCAAATGAATTCTGTCTGT
TTTAATAAAGACTAAAATAATAAAGAGAAATTCATTTTTATAAAAGATAC
AAAAGGTACTTCTGAATTGATCTCATCCCTTAAAAATTAAAATTTTAAAT
TGTTGAGTAATAACTTAATTATTAAATAAAATACTCTTTTAGAATTATCA
ATAACCCGCTATTGTTCGTTTTCGATTACGAAAA-AAAATTACATATAAG
TTTGTTAATTATGACATGAATTCTATCTCCATGAATGGGGATATAAGAAC
GAAAAAGGGGGATCATTT-TTTTCTTTCTATTTTTTGTGCAAGTAAAAGG
GGACTTAAAAAAAATTAAAGGATTATTTCGTTCCTGATAGTCATTTATTT
AATCAGTAGATAGGGGCATACCTCTTGATTGGAATTGTGGGGAGTACTGC
CTAATTTTTTCTACCAACTTAAAGCCCAAATTAGTATTCTTTTTCTATTA
TGCGTAAAAGTTCTTTTTGGATAATTTACGTAATCTACGTTACTAATCCT
TTGTGTATCTTGGTGTTTATAACCATCCACTCATTTTTTATTAACCCCCC
CCTATTTTATGATAATTA---ATATTCATACAAACGGTAGCGAAAACTCA
ATAAGAGCTTAGGTTAGTCTTTTAAGCCCGCTTCAAGACAGGATGCTTAA
TCACCCAATCTTGGGGTAAATGGACTCTTCTGCTTATAATTTTT-TTTTG
AATTCTTATACATAGAAAATGAAACTCCA-TTTTTTACTGCAATTTTAAA
TAATAAAC-CATAAATTGTATTAAATA--GAAGCTGTTTTATTTCAC-TC
ATATAACTATCA---GATTGAATTCTTCAATGCGAATTGCGAATAATAAT
GAATAA-------CAAATG-AATCTATGGA---ATGGATTCTACCCATTT
--CCTATAAAGA
>longifolia1069
AACATTACTGTTCCCATCGCTATTACAGAACCGTACGTGAGATTTGAACC
TCATAAGGCTCCTCGAAAGCCTTAAATATAAGAAGGACTGGGCCAATTAT
GGATCTCGTGATATAATATATCCCTAAAGATTCAAATGAATTCTGTCTGT
TTTAATAAAGACTAAAATAATAAAGAGAAATTCATTTTTATAAAAGATAC
AAAAGGTACTTCTGAATTGATCTCATCCCTTAAAAATTAAAATTTTAAAT
TGTTGAGTAATAACTTAATTATTAAATAAAATACTCTTTTAGAATTATCA
ATAACCCGCTATTGTTCGTTTTCGATTACGAAAAAAAAATTACATATAAG
TTTGTTAATTATGACATGAATTCTATCTCCATGAATGGGGATATAAGAAC
GAAAAAGGGGGATCATTTTTTTTCTTTCTATTTTTTGTGCAAGTAAAAGG
GGACTTAAAAAAAATTAAAGGATTATTTCGTTCCTGATAGTCATTTATTT
AATCAGTAGATAGGGGCATACCTCTTGATTGGAATTGTGGGGAGTACTGC
CTAATTTTTTCTACCAACTTAAAGCCCAAATTAGTATTCTTTTTCTATTA
TGCGTAAAAGTTCTTTTTGGATAATTTACGTAATCTACGTTACTAATCCT
TTGTGTATCTTGGTGTTTATAACCATCCACTCATTTTTTATTAACCCCCC
CTATT----TTATGATAATTAATATTCATACAAACGGTAGCGAAAACTCA
ATAAGAGCTTAGGTTAGTCTTTTAAGCCCGCTTCAAGACAGGATGCTTAA
TCACCCAATCTTGGGGTAAATGGACTCTTCTGCTTATAATTTTT-TTTTG
AATTCTTATACATAGAAAATGAAACTCCA-TTTTTTACTGCAATTTTAAA
TAATAAAC-CATAAATTGTATTAAATA--GAAGCTGTTTTATTTCAC-TC
ATATAACTATCA---GATTGAATTCTTCAATGCGAATTGCGAATAATAAT
GAATAA-------CAAATG-AATCTATGGA---ATGGATTCTACCCATTT
--CCTATAAAGA
>longifolia1067
AACATTACTGTTCCCATCGCTATTACAGAACCGTACGTGAGATTTGAACC
TCATAAGGCTCCTCGAAAGCCTTAAATATAAGAAGGACTGGGCCAATTAT
GGATCTCGTGATATAATATATCCCTAAAGATTCAAATGAATTCTGTCTGT
TTTAATAAAGACTAAAATAATAAAGAGAAATTCATTTTTATAAAAGATAC
AAAAGGTACTTCTGAATTGATCTCATCCCTTAAAAATTAAAATTTTAAAT
TGTTGAGTAATAACTTAATTATTAAATAAAATACTCTTTTAGAATTATCA
ATAACCCGCTATTGTTCGTTTTCGATTACGAAAAAAAAATTACATATAAG
TTTGTTAATTATGACATGAATTCTATCTCCATGAATGGGGATATAAGAAC
GAAAAAGGGGGATCATTTTTTTTCTTTCTATTTTTTGTGCAAGTAAAAGG
GGACTTAAAAAAAATTAAAGGATTATTTCGTTCCTGATAGTCATTTATTT
AATCAGTAGATAGGGGCATACCTCTTGATTGGAATTGTGGGGAGTACTGC
CTAATTTTTTCTACCAACTTAAAGCCCAAATTAGTATTCTTTTTCTATTA
TGCGTAAAAGTTCTTTTTGGATAATTTACGTAATCTACGTTACTAATCCT
TTGTGTATCTTGGTGTTTATAACCATCCACTCATTTTTTATTAACCCCCC
CTATT----TTATGATAATTAATATTCATACAAACGGTAGCGAAAACTCA
ATAAGAGCTTAGGTTAGTCTTTTAAGCCCGCTTCAAGACAGGATGCTTAA
TCACCCAATCTTGGGGTAAATGGACTCTTCTGCTTATAATTTTT-TTTTG
AATTCTTATACATAGAAAATGAAACTCCA-TTTTTTACTGCAATTTTAAA
TAATAAAC-CATAAATTGTATTAAATA--GAAGCTGTTTTATTTCAC-TC
ATATAACTATCA---GATTGAATTCTTCAATGCGAATTGCGAATAATAAT
GAATAA-------CAAATG-AATCTATGGA---ATGGATTCTACCCATTT
--CCTATAAAGA
>longifolia732
AACATTACTGTTCCCATCGCTATTACAGAACCGTACGTGAGATTTGAACC
TCATAAGGCTCCTCGAAAGCCTTAAATATAAGAAGGACTGGGCCAATTAT
GGATCTCGTGATATAATATATCCCTAAAGATTCAAATGAATTCTGTCTGT
TTTAATAAAGACTAAAATAATAAAGAGAAATTCATTTTTATAAAAGATAC
AAAAGGTACTTCTGAATTGATCTCATCCCTTAAAAATTAAAATTTTAAAT
TGTTGAGTAATAACTTAATTATTAAATAAAATACTCTTTTAGAATTATCA
ATAACCCGCTATTGTTCGTTTTCGATTACGAAAA-AAAATTACATATAAG
TTTGTTAATTATGACATGAATTCTATCTCCATGAATGGGGATATAAGAAC
GAAAAAGGGGGATCATTT-TTTTCTTTCTATTTTTTGTGCAAGTAAAAGG
GGACTTAAAAAAAATTAAAGGATTATTTCGTTCCTGATAGTCATTTATTT
AATCAGTAGATAGGGGCATACCTCTTGATTGGAATTGTGGGGAGTACTGC
CTAATTTTTTCTACCAACTTAAAGCCCAAATTAGTATTCTTTTTCTATTA
TGCGTAAAAGTTCTTTTTGGATAATTTACGTAATCTACGTTACTAATCCT
TTGTGTATCTTGGTGTTTATAACCATCCACTCATTTTTTATTAACCCCCC
CCTATTTTATGATAATTAATATTCATA---CAAACGGTAGCGAAAACTCA
ATAAGAGCTTAGGTTAGTCTTTTAAGCCCGCTTCAAGACAGGATGCTTAA
TCACCCAATCTTGGGGTAAATGGACTCTTCTGCTTATAATTTTT-TTTTG
AATTCTTATACATAGAAAATGAAACTCCA-TTTTTTACTGCAATTTTAAA
TAATAAAC-CATAAATTGTATTAAATA--GAAGCTGTTTTATTTCAC-TC
ATATAACTATCA---GATTGAATTCTTCAATGCGAATTGCGAATAATAAT
GAATAA-------CAAATG-AATCTATGGA---ATGGATTCTACCCATTT
--CCTATAAAGA
>longifolia1064
AACATTACTGTTCCCATCGCTATTACAGAACCGTACGTGAGATTTGAACC
TCATAAGGCTCCTCGAAAGCCTTAAATATAAGAAGGACTGGGCCAATTAT
GGATCTCGTGATATAATATATCCCTAAAGATTCAAATGAATTCTGTCTGT
TTTAATAAAGACTAAAATAATAAAGAGAAATTCATTTTTATAAAAGATAC
AAAAGGTACTTCTGAATTGATCTCATCCCTTAAAAATTAAAATTTTAAAT
TGTTGAGTAATAACTTAATTATTAAATAAAATACTCTTTTAGAATTATCA
ATAACCCGCTATTGTTCGTTTTCGATTACGAAAAAAAAATTACATATAAG
TTTGTTAATTATGACATGAATTCTATCTCCATGAATGGGGATATAAGAAC
GAAAAAGGGGGATCATTTTTTTTCTTTCTATTTTTTGTGCAAGTAAAAGG
GGACTTAAAAAAAATTAAAGGATTATTTCGTTCCTGATAGTCATTTATTT
AATCAGTAGATAGGGGCATACCTCTTGATTGGAATTGTGGGGAGTACTGC
CTAATTTTTTCTACCAACTTAAAGCCCAAATTAGTATTCTTTTTCTATTA
TGCGTAAAAGTTCTTTTTGGATAATTTACGTAATCTACGTTACTAATCCT
TTGTGTATCTTGGTGTTTATAACCATCCACTCATTTTTTATTAACCCCC-
CCTATTTTATGATAATTAATATTCATAC---AAACGGTAGCGAAAACTCA
ATAAGAGCTTAGGTTAGTCTTTTAAGCCCGCTTCAAGACAGGATGCTTAA
TCACCCAATCTTGGGGTAAATGGACTCTTCTGCTTATAATTTTT-TTTTG
AATTCTTATACATAGAAAATGAAACTCCA-TTTTTTACTGCAATTTTAAA
TAATAAAC-CATAAATTGTATTAAATA--GAAGCTGTTTTATTTCAC-TC
ATATAACTATCA---GATTGAATTCTTCAATGCGAATTGCGAATAATAAT
GAATAA-------CAAATG-AATCTATGGA---ATGGATTCTACCCATTT
--CCTATAAAGA
>longifolia1072
AACATTACTGTTCCCATCGCTATTACAGAACCGTACGTGAGATTTGAACC
TCATAAGGCTCCTCGAAAGCCTTAAATATAAGAAGGACTGGGCCAATTAT
GGATCTCGTGATATAATATATCCCTAAAGATTCAAATGAATTCTGTCTGT
TTTAATAAAGACTAAAATAATAAAGAGAAATTCATTTTTATAAAAGATAC
AAAAGGTACTTCTGAATTGATCTCATCCCTTAAAAATTAAAATTTTAAAT
TGTTGAGTAATAACTTAATTATTAAATAAAATACTCTTTTAGAATTATCA
ATAACCCGCTATTGTTCGTTTTCGATTACGAAAAAAAAATTACATATAAG
TTTGTTAATTATGACATGAATTCTATCTCCATGAATGGGGATATAAGAAC
GAAAAAGGGGGATCATTTTTTTTCTTTCTATTTTTTGTGCAAGTAAAAGG
GGACTTAAAAAAAATTAAAGGATTATTTCGTTCCTGATAGTCATTTATTT
AATCAGTAGATAGGGGCATACCTCTTGATTGGAATTGTGGGGAGTACTGC
CTAATTTTTTCTACCAACTTAAAGCCCAAATTAGTATTCTTTTTCTATTA
TGCGTAAAAGTTCTTTTTGGATAATTTACGTAATCTACGTTACTAATCCT
TTGTGTATCTTGGTGTTTATAACCATCCACTCATTTTTTATTAACCCCCC
CTATT----TTATGATAATTAATATTCATACAAACGGTAGCGAAAACTCA
ATAAGAGCTTAGGTTAGTCTTTTAAGCCCGCTTCAAGACAGGATGCTTAA
TCACCCAATCTTGGGGTAAATGGACTCTTCTGCTTATAATTTTT-TTTTG
AATTCTTATACATAGAAAATGAAACTCCA-TTTTTTACTGCAATTTTAAA
TAATAAAC-CATAAATTGTATTAAATA--GAAGCTGTTTTATTTCAC-TC
ATATAACTATCA---GATTGAATTCTTCAATGCGAATTGCGAATAATAAT
GAATAA-------CAAATG-AATCTATGGA---ATGGATTCTACCCATTT
--CCTATAAAGA
>longifolia780
AACATTACTGTTCCCATCGCTATTACAGAACCGTACGTGAGATTTGAACC
TCATAAGGCTCCTCGAAAGCCTTAAATATAAGAAGGACTGGGCCAATTAT
GGATCTCGTGATATAATATATCCCTAAAGATTCAAATGAATTCTGTCTGT
TTTAATAAAGACTAAAATAATAAAGAGAAATTCATTTTTATAAAAGATAC
AAAAGGTACTTCTGAATTGATCTCATCCCTTAAAAATTAAAATTTTAAAT
TGTTGAGTAATAACTTAATTATTAAATAAAATACTCTTTTAGAATTATCA
ATAACCCGCTATTGTTCGTTTTCGATTACGAAAA-AAAATTACATATAAG
TTTGTTAATTATGACATGAATTCTATCTCCATGAATGGGGATATAAGAAC
GAAAAAGGGGGATCATTTTTTTTCTTTCTATTTTTTGTGCAAGTAAAAGG
GGACTTAAAAAAAATTAAAGGATTATTTCGTTCCTGATAGTCATTTATTT
AATCAGTAGATAGGGGCATACCTCTTGATTGGAATTGTGGGGAGTACTGC
CTAATTTTTTCTACCAACTTAAAGCCCAAATTAGTATTCTTTTTCTATTA
TGCGTAAAAGTTCTTTTTGGATAATTTACGTAATCTACGTTACTAATCCT
TTGTGTATCTTGGTGTTTATAACCATCCACTCATTTTTTATTAACCCCCC
CTATT----TTATGATAATTAATATTCATACAAACGGTAGCGAAAACTCA
ATAAGAGCTTAGGTTAGTCTTTTAAGCCCGCTTCAAGACAGGATGCTTAA
TCACCCAATCTTGGGGTAAATGGACTCTTCTGCTTATAATTTTT-TTTTG
AATTCTTATACATAGAAAATGAAACTCCA-TTTTTTACTGCAATTTTAAA
TAATAAAC-CATAAATTGTATTAAATA--GAAGCTGTTTTATTTCAC-TC
ATATAACTATCA---GATTGAATTCTTCAATGCGAATTGCGAATAATAAT
GAATAA-------CAAATG-AATCTATGGA---ATGGATTCTACCCATTT
--CCTATAAAGA
>longifolia779
AACATTACTGTTCCCATCGCTATTACAGAACCGTACGTGAGATTTGAACC
TCATAAGGCTCCTCGAAAGCCTTAAATATAAGAAGGACTGGGCCAATTAT
GGATCTCGTGATATAATATATCCCTAAAGATTCAAATGAATTCTGTCTGT
TTTAATAAAGACTAAAATAATAAAGAGAAATTCATTTTTATAAAAGATAC
AAAAGGTACTTCTGAATTGATCTCATCCCTTAAAAATTAAAATTTTAAAT
TGTTGAGTAATAACTTAATTATTAAATAAAATACTCTTTTAGAATTATCA
ATAACCCGCTATTGTTCGTTTTCGATTACGAAAA-AAAATTACATATAAG
TTTGTTAATTATGACATGAATTCTATCTCCATGAATGGGGATATAAGAAC
GAAAAAGGGGGATCATTTTTTTTCTTTCTATTTTTTGTGCAAGTAAAAGG
GGACTTAAAAAAAATTAAAGGATTATTTCGTTCCTGATAGTCATTTATTT
AATCAGTAGATAGGGGCATACCTCTTGATTGGAATTGTGGGGAGTACTGC
CTAATTTTTTCTACCAACTTAAAGCCCAAATTAGTATTCTTTTTCTATTA
TGCGTAAAAGTTCTTTTTGGATAATTTACGTAATCTACGTTACTAATCCT
TTGTGTATCTTGGTGTTTATAACCATCCACTCATTTTTTATTAACCCCCC
CTATT----TTATGATAATTAATATTCATACAAACGGTAGCGAAAACTCA
ATAAGAGCTTAGGTTAGTCTTTTAAGCCCGCTTCAAGACAGGATGCTTAA
TCACCCAATCTTGGGGTAAATGGACTCTTCTGCTTATAATTTTT-TTTTG
AATTCTTATACATAGAAAATGAAACTCCA-TTTTTTACTGCAATTTTAAA
TAATAAAC-CATAAATTGTATTAAATA--GAAGCTGTTTTATTTCAC-TC
ATATAACTATCA---GATTGAATTCTTCAATGCGAATTGCGAATAATAAT
GAATAA-------CAAATG-AATCTATGGA---ATGGATTCTACCCATTT
--CCTATAAAGA
>longifolia1051
AACATTACTGTTCCCATCGCTATTACAGAACCGTACGTGAGATTTGAACC
TCATAAGGCTCCTCGAAAGCCTTAAATATAAGAAGGACTGGGCCAATTAT
GGATCTCGTGATATAATATATCCCTAAAGATTCAAATGAATTCTGTCTGT
TTTAATAAAGACTAAAATAATAAAGAGAAATTCATTTTTATAAAAGATAC
AAAAGGTACTTCTGAATTGATCTCATCCCTTAAAAATTAAAATTTTAAAT
TGTTGAGTAATAACTTAATTATTAAATAAAATACTCTTTTAGAATTATCA
ATAACCCGCTATTGTTCGTTTTCGATTACGAAAA-AAAATTACATATAAG
TTTGTTAATTATGACATGAATTCTATCTCCATGAATGGGGATATAAGAAC
GAAAAAGGGGGATCATTTTTTTTCTTTCTATTTTTTGTGCAAGTAAAAGG
GGACTTAAAAAAAATTAAAGGATTATTTCGTTCCTGATAGTCATTTATTT
AATCAGTAGATAGGGGCATACCTCTTGATTGGAATTGTGGGGAGTACTGC
CTAATTTTTTCTACCAACTTAAAGCCCAAATTAGTATTCTTTTTCTATTA
TGCGTAAAAGTTCTTTTTGGATAATTTACGTAATCTACGTTACTAATCCT
TTGTGTATCTTGGTGTTTATAACCATCCACTCATTTTTTATTAACCCC--
--CCCTATTTTATGATAATTAATATTCATACAAACGGTAGCGAAAACTCA
ATAAGAGCTTAGGTTAGTCTTTTAAGCCCGCTTCAAGACAGGATGCTTAA
TCACCCAATCTTGGGGTAAATGGACTCTTCTGCTTATAATTTTTTTTTGA
ATTCTTATACATAGAAAATGAAACTCCATTTTT--TACTGCAATTTTAAA
TAATA--AACCATAAATTGTATTAAATAGAA-GCTGTTTTATTTC-ACTC
ATATAACTATCAGATT---GAATTCTTCAATGCGAATTGCGAATAATAAT
GAATA------ACAAA--TGAATCTATGGAATGGATTCTACCCATTTCCT
ATAAAGATAAGA
>longifolia1038
AACATTACTGTTCCCATCGCTATTACAGAACCGTACGTGAGATTTGAACC
TCATAAGGCTCCTCGAAAGCCTTAAATATAAGAAGGACTGGGCCAATTAT
GGATCTCGTGATATAATATATCCCTAAAGATTCAAATGAATTCTGTCTGT
TTTAATAAAGACTAAAATAATAAAGAGAAATTCATTTTTATAAAAGATAC
AAAAGGTACTTCTGAATTGATCTCATCCCTTAAAAATTAAAATTTTAAAT
TGTTGAGTAATAACTTAATTATTAAATAAAATACTCTTTTAGAATTATCA
ATAACCCGCTATTGTTCGTTTTCGATTACGAAAA-AAAATTACATATAAG
TTTGTTAATTATGACATGAATTCTATCTCCATGAATGGGGATATAAGAAC
GAAAAAGGGGGATCATTTTTTTTCTTTCTATTTTTTGTGCAAGTAAAAGG
GGACTTAAAAAAAATTAAAGGATTATTTCGTTCCTGATAGTCATTTATTT
AATCAGTAGATAGGGGCATACCTCTTGATTGGAATTGTGGGGAGTACTGC
CTAATTTTTTCTACCAACTTAAAGCCCAAATTAGTATTCTTTTTCTATTA
TGCGTAAAAGTTCTTTTTGGATAATTTACGTAATCTACGTTACTAATCCT
TTGTGTATCTTGGTGTTTATAACCATCCACTCATTTTTTATTAACCCC--
--CCCTATTTTATGATAATTAATATTCATACAAACGGTAGCGAAAACTCA
ATAAGAGCTTAGGTTAGTCTTTTAAGCCCGCTTCAAGACAGGATGCTTAA
TCACCCAATCTTGGGGTAAATGGACTCTTCTGCTTATAATTTTTTTTTGA
ATTCTTATACATAGAAAATGAAACTCCATTTTT--TACTGCAATTTTAAA
TAATA--AACCATAAATTGTATTAAATAGAA-GCTGTTTTATTTC-ACTC
ATATAACTATCAGATT---GAATTCTTCAATGCGAATTGCGAATAATAAT
GAATA------ACAAA--TGAATCTATGGAATGGATTCTACCCATTTCCT
ATAAAGATAAGA
>longifolia756
AACATTACTGTTCCCATCGCTATTACAGAACCGTACGTGAGATTTGAACC
TCATAAGGCTCCTCGAAAGCCTTAAATATAAGAAGGACTGGGCCAATTAT
GGATCTCGTGATATAATATATCCCTAAAGATTCAAATGAATTCTGTCTGT
TTTAATAAAGACTAAAATAATAAAGAGAAATTCATTTTTATAAAAGATAC
AAAAGGTACTTCTGAATTGATCTCATCCCTTAAAAATTAAAATTTTAAAT
TGTTGAGTAATAACTTAATTATTAAATAAAATACTCTTTTAGAATTATCA
ATAACCCGCTATTGTTCGTTTTCGATTACGAAAA-AAAATTACATATAAG
TTTGTTAATTATGACATGAATTCTATCTCCATGAATGGGGATATAAGAAC
GAAAAAGGGGGATCATTTTTTTTCTTTCTATTTTTTGTGCAAGTAAAAGG
GGACTTAAAAAAAATTAAAGGATTATTTCGTTCCTGATAGTCATTTATTT
AATCAGTAGATAGGGGCATACCTCTTGATTGGAATTGTGGGGAGTACTGC
CTAATTTTTTCTACCAACTTAAAGCCCAAATTAGTATTCTTTTTCTATTA
TGCGTAAAAGTTCTTTTTGGATAATTTACGTAATCTACGTTACTAATCCT
TTGTGTATCTTGGTGTTTATAACCATCCACTCATTTTTTATTAACCCC--
--CCCTATTTTATGATAATTAATATTCATACAAACGGTAGCGAAAACTCA
ATAAGAGCTTAGGTTAGTCTTTTAAGCCCGCTTCAAGACAGGATGCTTAA
TCACCCAATCTTGGGGTAAATGGACTCTTCTGCTTATAATTTTTTTTTGA
ATTCTTATACATAGAAAATGAAACTCCATTTTT--TACTGCAATTTTAAA
TAATA--AACCATAAATTGTATTAAATAGAA-GCTGTTTTATTTC-ACTC
ATATAACTATCAGATT---GAATTCTTCAATGCGAATTGCGAATAATAAT
GAATA------ACAAA--TGAATCTATGGAATGGATTCTACCCATTTCCT
ATAAAGATAAGA
