# Supplementary material for: The transition to agricultural cultivation of neo-crops may fail to account for wild genetic diversity patterns: insights from the Cape Floristic Region
Source: PeerJ. 2021 Jun 9;9:e11462. doi: 10.7717/peerj.11462 (PMC8197031; doi:10.7717/peerj.11462)
Supplement: Supplemental Information 4 [file peerj-09-11462-s004.fasta]

>subternata1098
--------------------------------------------------
--------------------------------------------------
--------------------------------------------------
--------------------------------------------------
----------------ATTACAGATGAAACGGAAGGGCTTCGTTTTTTGA
ATCCCTATCTAAATTTACAGTAACAGGGCAAATTTAGATATATAGTTAGT
TCATAAATAACTAGTTAA-------TATCACATATATATACATGTGTTTC
TTCCATACCGTAAACCAATTATTCGTATCTTGGATTCAATATCATATCGG
ATTCTAGAATCATCCTTTGCTTTGAAACCCCCA-----------------
--------------------------------------------------
--------------------------------------------------
--------------------------------------------------
--------------------------------------------------
--------------------------------------------------
--------------------------------------------------
--------------------------------------------------
--------------------------------------------------
--------------------------------------------------
--------------------------------------------------
--------------------------------------------------
--------------------------------------------------
--------------------------------------------------
--------------------------------------------------
-
>sub601
--------------------------------------------------
--------------------------------------------------
--------------------------------------------------
--------------------------------------------------
----------------ATTACAGATGAAACGGAAGGGCTTCGTTTTTTGA
ATCCCTATCTAAATTTACAGTAACAGGGCAAATTTAGATATATAGTTAGT
TCATAAATAACTAGTTAATATCTAATATCACATATATATACATGTGTTTC
TTCCATACCGTAAACCAATTATTCGTATCTTGGATTCAATATCATATCGG
ATTCTAGAATCATCCTTTGCTTTGAAACCCCCA-----------------
--------------------------------------------------
--------------------------------------------------
--------------------------------------------------
--------------------------------------------------
--------------------------------------------------
--------------------------------------------------
--------------------------------------------------
--------------------------------------------------
--------------------------------------------------
--------------------------------------------------
--------------------------------------------------
--------------------------------------------------
--------------------------------------------------
--------------------------------------------------
-
>subternata1084
--------------------------------------------------
--------------------------------------------------
--------------------------------------------------
--------------------------------------------------
----------------ATTACAGATGAAACGGAAGGGCTTCGTTTTTTGA
ATCCCTATCTAAATTTACAGTAACAGGGCAAATTTAGATATATAGTTAGT
TCATAAATAACTAGTTAATATCTAATATCACATATATATACATGTGTTTC
TTCCATACCGTAAACCAATTATTCGTATCTTGGATTCAATATCATATCGG
ATTCTAGAATCATCCTTTGCTTTGAAACCCCCA-----------------
--------------------------------------------------
--------------------------------------------------
--------------------------------------------------
--------------------------------------------------
--------------------------------------------------
--------------------------------------------------
--------------------------------------------------
--------------------------------------------------
--------------------------------------------------
--------------------------------------------------
--------------------------------------------------
--------------------------------------------------
--------------------------------------------------
--------------------------------------------------
-
>subternata1085
--------------------------------------------------
--------------------------------------------------
--------------------------------------------------
--------------------------------------------------
----------------ATTACAGATGAAACGGAAGGGCTTCGTTTTTTGA
ATCCCTATCTAAATTTACAGTAACAGGGCAAATTTAGATATATAGTTAGT
TCATAAATAACTAGTTAATATCTAATATCACATATATATACATGTGTTTC
TTCCATACCGTAAACCAATTATTCGTATCTTGGATTCAATATCATATCGG
ATTCTAGAATCATCCTTTGCTTTGAAACCCCCA-----------------
--------------------------------------------------
--------------------------------------------------
--------------------------------------------------
--------------------------------------------------
--------------------------------------------------
--------------------------------------------------
--------------------------------------------------
--------------------------------------------------
--------------------------------------------------
--------------------------------------------------
--------------------------------------------------
--------------------------------------------------
--------------------------------------------------
--------------------------------------------------
-
>subternata802
--------------------------------------------------
--------------------------------------------------
--------------------------------------------------
--------------------------------------------------
----------------ATTACAGATGAAACGGAAGGGCTTCGTTTTTTGA
ATCCCTATCTAAATTTACAGTAACAGGGCAAATTTAGATATATAGTTAGT
TCATAAATAACTAGTTAATATCTAATATCACATATATATACATGTGTTTC
TTCCATACCGTAAACCAATTATTCGTATCTTGGATTCAATATCATATCGG
ATTCTAGAATCATCCTTTGCTTTGAAACCCCCA-----------------
--------------------------------------------------
--------------------------------------------------
--------------------------------------------------
--------------------------------------------------
--------------------------------------------------
--------------------------------------------------
--------------------------------------------------
--------------------------------------------------
--------------------------------------------------
--------------------------------------------------
--------------------------------------------------
--------------------------------------------------
--------------------------------------------------
--------------------------------------------------
-
>subternata803
--------------------------------------------------
--------------------------------------------------
--------------------------------------------------
--------------------------------------------------
----------------ATTACAGATGAAACGGAAGGGCTTCGTTTTTTGA
ATCCCTATCTAAATTTACAGTAACAGGGCAAATTTAGATATATAGTTAGT
TCATAAATAACTAGTTAATATCTAATATCACATATATATACATGTGTTTC
TTCCATACCGTAAACCAATTATTCGTATCTTGGATTCAATATCATATCGG
ATTCTAGAATCATCCTTTGCTTTGAAACCCCCA-----------------
--------------------------------------------------
--------------------------------------------------
--------------------------------------------------
--------------------------------------------------
--------------------------------------------------
--------------------------------------------------
--------------------------------------------------
--------------------------------------------------
--------------------------------------------------
--------------------------------------------------
--------------------------------------------------
--------------------------------------------------
--------------------------------------------------
--------------------------------------------------
-
>subternata910
--------------------------------------------------
--------------------------------------------------
--------------------------------------------------
--------------------------------------------------
----------------ATTACAGATGAAACGGAAGGGCTTCGTTTTTTGA
ATCCCTATCTAAATTTACAGTAACAGGGCAAATTTAGATATATAGTTAGT
TCATAAATAACTAGTTAATATCTAATATCACATATATATACATGTGTTTC
TTCCATACCGTAAACCAATTATTCGTATCTTGGATTCAATATCATATCGG
ATTCTAGAATCATCCTTTGCTTTGAAACCCCCA-----------------
--------------------------------------------------
--------------------------------------------------
--------------------------------------------------
--------------------------------------------------
--------------------------------------------------
--------------------------------------------------
--------------------------------------------------
--------------------------------------------------
--------------------------------------------------
--------------------------------------------------
--------------------------------------------------
--------------------------------------------------
--------------------------------------------------
--------------------------------------------------
-
>intermedia835
CTTCATTATTCAACTACTAAGATTTATCCC-ATCAAAGTAATTACGAATT
ACGAATTGAGATAATAATAAT-ATTTATTGAACTACCCAAACTACTTC--
-ATTTATTTTTTGTGAATCCATACAACTTTTTTCTTATCTTACCGTAAAT
AATTCTTTTAATTCTTCGTTCTTTTTCTTGATTTAATTTCGTTAGTCATT
TAACATTTAATTCACAATTACAGATGAAACGGAAGGGCTTCGTTTTTTGA
ATCCCTATCTAAATTTACAGTAACAGGGCAAATTTAGATATATAGTTAGT
TCATAAATAACTAGTTAATATCTAATATCACATATATATACATGTGTTTC
TTCCATACCGTAAACCAATTATTCGTATCTTGGATTCAATATCATATCGG
ATTCTAGAATCATCCTTTGCTTTGAAACCCCCAAGTTGTCTTATAGCGAT
T--AGATTATATACATCTAGTTCGACCCCCTTCACTCCTACTCTATTTTT
TTTATCTCGCTTTTTT--TTGAAA-AGAAAGACTCCTCTTTTA-AATTTT
TATTTTTTCGATTATTATCCCATATAGATATAATCAATCTA-AATCAATT
CGTTA--GACCGAATTATTGCATAGAAATATGAGAATTTGAGTAATCTAA
ATGTAATTTTTTTATTATTTATGAAAATTCTC-----TTTTGGTCAATCG
TT-GAATTGAATGTGAATGAATGAAACG--GGAATCCTTTATAGTTCTAT
AAAATATCTTTTTTT--AATCACAGATCGTAAACGT--AGATATCATATA
AA----AATTTATAACGTGTTATAGTTATATATAATGGAATGAACAAAAA
AA-ATATT-CATTGGAGGGAAATATA----AATTGGTCAAACAAAGAGTA
TTTGTAGGAAATATA----GTAAAAAGATCTATTTAAAAGATCTTT-TTA
CTATATTTTTT------TT----TATAACCCTTTTTATAAATTTATTTCT
ATTTTTT-----------ATATTTCTGTC----CC-------------CT
AAGTAGATT--------------ATCTTGAGCTGCAAT---ACATTGCAG
CGGGCTAAACTAAAAAAGGGGTTATTAGGAAAACAAAACTAGT----CAA
-
>intermedia834
CTTCATTATTCAACTACTAAGATTTATCCC-ATCAAAGTAATTACGAATT
ACGAATTGAGATAATAATAAT-ATTTATTGAACTACCCAAACTACTTC--
-ATTTATTTTTTGTGAATCCATACAACTTTTTTCTTATCTTACCGTAAAT
AATTCTTTTAATTCTTCGTTCTTTTTCTTGATTTAATTTCGTTAGTCATT
TAACATTTAATTCACAATTACAGATGAAACGGAAGGGCTTCGTTTTTTGA
ATCCCTATCTAAATTTACAGTAACAGGGCAAATTTAGATATATAGTTAGT
TCATAAATAACTAGTTAATATCTAATATCACATATATATACATGTGTTTC
TTCCATACCGTAAACCAATTATTCGTATCTTGGATTCAATATCATATCGG
ATTCTAGAATCATCCTTTGCTTTGAAACCCCCAAGTTGTCTTATAGCGAT
T--AGATTATATACATCTAGTTCGACCCCCTTCACTCCTACTCTATTTTT
TTTATCTCGCTTTTTT--TTGAAA-AGAAAGACTCCTCTTTTA-AATTTT
TATTTTTTCGATTATTATCCCATATAGATATAATCAATCTA-AATCAATT
CGTTA--GACCGAATTATTGCATAGAAATATGAGAATTTGAGTAATCTAA
ATGTAATTTTTTTATTATTTATGAAAATTCTC-----TTTTGGTCAATCG
TT-GAATTGAATGTGAATGAATGAAACG--GGAATCCTTTATAGTTCTAT
AAAATATCTTTTTTT--AATCACAGATCGTAAACGT--AGATATCATATA
AA----AATTTATAACGTGTTATAGTTATATATAATGGAATGAACAAAAA
AA-ATATT-CATTGGAGGGAAATATA----AATTGGTCAAACAAAGAGTA
TTTGTAGGAAATATA----GTAAAAAGATCTATTTAAAAGATCTTT-TTA
CTATATTTTTT------TT----TATAACCCTTTTTATAAATTTATTTCT
ATTTTTT-----------ATATTTCTGTC---------------------
--------------------------------------------------
--------------------------------------------------
-
>int861
CTTCATTATTCAACTACTAAGATTTATCCC-ATCAAAGTAATTACGAATT
ACGAATTGAGATAATAATAAT-ATTTATTGAACTACCCAAACTACTTC--
-ATTTATTTTTTGTGAATCCATACAACTTTTTTCTTATCTTACCGTAAAT
AATTCTTTTAATTCTTCGTTCTTTTTCTTGATTTAATTTCGTTAGTCATT
TAACATTTAATTCACAATTACAGATGAAACGGAAGGGCTTCGTTTTTTGA
ATCCCTATCTAAATTTACAGTAACAGGGCAAATTTAGATATATAGTTAGT
TCATAAATAACTAGTTAATATCTAATATCACATATATATACATGTGTTTC
TTCCATACCGTAAACCAATTATTCGTATCTTGGATTCAATATCATATCGG
ATTCTAGAATCATCCTTTGCTTTGAAACCCCCAAGTTGTCTTATAGCGAT
T--AGATTATATACATCTAGTTCGACCCGCTTCACTCCTACTCTATTTTT
TTTATCTCGCTTTTTT--TTGAAA-AGAAAGACTCCTCTTTTA-AATTTT
TATTTTTTCGATTATTATCCCATATAGATATAATCAATCTA-AATCAATT
CGTTA--GACCGAATTATTGCATAGAAATATGAGAATTTGAGTAATCTAA
ATGTAATTTTTTTATTATTTATGAAAATTCTC-----TTTTGGTCAATCG
TT-GAATTGAATGTGAATGAATGAAACG--GGAATCCTTTATAGTTCTAT
AAAATATCTTTTTTT--AATCACAGATCGTAAACGT--AGATATCATATA
AA----AATTTATAACGTGTTATAGTTATATATAATGGAATGAACAAAAA
AA-ATATT-CATTGGAGGGAAATATA----AATTGGTCAAACAAAGAGTA
TTTGTAGGAAATATA----GTAAAAAGATCTATTTAAAAGATCTTT-TTA
CTATATTTTTT------TT----TATAACCCTTTTTATAAATTTATTTCT
ATTTTTT-----------ATATTTCTGTC----CC-------------CT
AAGTAGATT--------------ATCTTGAGCTGCAAT---ACATTGCAG
CGGGCTAAACTAAAAAAGGGGTTATTAGGAAAACAAAACTAGT----CAA
T
>sub908
CTTAATTATTCAACTACTAAGATTTATCCC-ATCAAAGTAATTACGAATT
ACGAATTGAGATAATAATAAT-ATTTATTGAACTACCCAAACTACTTC--
-ATTTATTTTTTGTGAATCTATACAACTTTTTTCTTATCTTACCGTAAAT
AATTCTTTTAATTCTTCGTTCTTTTTCTTGATTTAATTTCGTTAGTCATT
TAACATGTAATTCACAATTACAGATGAAACGGAAGGGCTTCGTTTTTTGA
ATCCCTATCTAAATTTACAGTAACAGGGCAAATTTAGATATATAGTTAGT
TCATAAATAACTAGTTAATATCTAATATCACATATATATACATGTGTTTC
TTCCATACCGTAAACCAATTATTCGTATCTTGGATTCAATATCATATCGG
ATTCTAGAATCATCCTTTGCTTTGAAACCCCCAAGTTGTCTTATAGCGAT
T--AGATTATATACATCTAGTTCGACCCCCTTCACTCCTACTCTATTTTT
TTTATCTCGCTTTTTTT-TTTGAAAAGAAAGACTCCTCTTTTA-AATTTT
TATTTTTTCGATTATTATCCCATATAGATATAATCAATCTA-AATCAATT
CGTTA--GACCGAATTATTGCATAGAAATATGAGAATTTGAGTAATCTAA
ATGTAATTTTTTTATTATTTATGAAAATTCTCTTTTCTTTTGGTCAATCG
TT-GAATTGAATGTGAATGAATGAAACG--GGAATCCTTTCTAGTTCTAT
AAAATATCTTTTTTT--AATCCCAGATCGTAAACGT--AGATATCATATA
AA----AATTTATAACGTGTTATAGTTATATATAATGGAATGAACAAAAA
AA-AGATT-CATTGGAGGGAAATATA----AATTGGTCAAACAAAGAGTA
TTTGTAGGAAATATA----GTAAAAAGATCTATTTAAAAGATCTTT-TTA
CTATATTTTTT------TT----TATAACCCTTTTTATAAATTTATTTCT
ATTTTTT-----------ATATTTCTGTC----TC-------------CT
AAGTAGATT--------------ATCTTGAGCTGCAAT---GTATTGCAG
CGGGCTAAACTAAAAAAGG-------------------------------
-
>longifolia756
CTTAATTATTCAACTACTAAGATTTATCCC-ATCAAAGTAATTACGAATT
ACGAATTGAGATAATAATAAT-ATTTATTGAACTACCCAAACTACTTC--
-ATTTATTTTTTGTGAATCCATACAACTTTTTTCTTATCTTACCGTAAAT
AATTCTTTTAATTCTTCGTTCTTTTTCTTGATTTAATTTCGTTAGTCATT
TAACATTTAATTCACAATTACAGATGAAACGGAAGGGCTTCGTTTTTTGA
ATCCCTATCTAAATTTACAGTAACAGGGCAAATTTAGATATATAGTTAGT
TCATAAATAACTAGTTAA-------TATCACATATATATACATGTGTTTC
TTCCATACCGTAAACCAATTATTCGTATCTTGGATTCAATATCATATCGG
ATTCTAGAATCATCCTTTGCTTTGAAACCCCCAAGTTGTCTTATAGCGAT
T--AGATTATATACATCTAGTTCGACCCCCTTCACTCCTACTCTATTTTT
TTTATCTCGCTTTTTT--TTTGAAAAGAAAGACTCCTCTTTTAAATTTTT
A-TTTTTTCGATTATTATCCCATATAGATATAATCAATCTA-AATCAATT
CGTTA--GACCGAATTATTGCATAGAAATATGAGAATTTGAGTAATCTAA
ATGTAATTTTTTTATTATTTATGAAAATTCTCT---TTTTTGGTCAATCG
TT-GAATTGAATGTGAATGAATGAAACG--GGAATCCTTTCTAGTTCTAT
AAAATATCTTTTTTT--AATCACAGATCGTAAACGT--AGATATCATATA
AA----AATTTATAACGTGTTATAGTTATATATAATGGAATGAACAAAA-
AA-ATATT-CATTGGAGGGAAATATA----AATTGGTCAAACAAAGAGTA
TTTGTAGGAAATATA----GTAAAAAGATCTATTTAAAAGATCTTT-TTA
CTATATTTTT-------TT----TATAACCCTTTTTATAAATTTATTTCT
ATTTTTT-----------ATATTTCTGTC----CC-------------CT
AAGTAGATT--------------ATCTTGAGCTGCAAT---ACATTGCAG
CGGGCTAAACTAAAAAAGGGGTTATTAGGAAAACAAAACTA---------
-
>intermedia837
CTTCATTATTCAACTACTAAGATTTATCCC-ATCAAAGTAATTACGAATT
ACGAATTGAGATAATAATAAT-ATTTATTGAACTACCCAAACTACTTC--
-ATTTATTTTTTGTGAATCCATACAACTTTTTTCTTATCTTACCGTAAAT
AATTCTTTTAATTCTTCGTTCTTTTTCTTGATTTAATTTCGTTAGTCATT
TAACATTTAATTCACAATTACAGATGAAACGGAAGGGCTTCGTTTTTTGA
ATCCCTATCTAAATTTACAGTAACAGGGCAAATTTAGATATATAGTTAGT
TCATAAATAACTAGTTAATATCTAATATCACATATATATACATGTGTTTC
TTCCATACCGTAAACCAATTATTCGTATCTTGGATTCAATATCATATCGG
ATTCTAGAATCATCCTTTGCTTTGAAACCCCCAAGTTGTCTTATAGCGAT
T--AGATTATATACATCTAGTTCGACCCCCTTCACTCCTACTCTATTTTT
TTTATCTCGCTTTTTT--TTGAAA-AGAAAGACTCCTCTTTTA-AATTTT
TATTTTTTCGATTATTATCCCATATAGATATAATCAATCTA-AATCAATT
CGTTA--GACCGAATTATTGCATAGAAATATGAGAATTTGAGTAATCTAA
ATGTAATTTTTTTATTATTTATGAAAATTCTC-----TTTTGGTCAATCG
TT-GAATTGAATGTGAATGAATGAAACG--GGAATCCTTTATAGTTCTAT
AAAATATCTTTTTTT--AATCACAGATCGTAAACGT--AGATATCATATA
AA----AATTTATAACGTGTTATAGTTATATATAATGGAATGAACAAAAA
AA-ATATT-CATTGGAGGGAAATATA----AATTGGTCAAACAAAGAGTA
TTTGTAGGAAATATA----GTAAAAAGATCTATTTAAAAGATCTTT-TTA
CTATATTTTTT------TT----TATAACCCTTTTTATAAATTTATTTCT
ATTTTTT-----------ATATTTCTGTC----CC-------------CT
AAGTAGATT--------------ATCTTGAGCTGCAAT---ACATTGCAG
CGGGCTAAACTAAAAAAGGGGTTATTAGGAAAACAAAACTAGT----CAA
T
>lon1012
CTTAATTATTCAACTACTAAGATTTATCCC-ATCAAAGTAATTACG----
---AATTGAGATAATAATAAT-ATTTATTGAACTACCCAAACTACTTC--
-ATTTATTTTTTGTGAATCCATACAACTTTTTTCTTATCTTACCGTAAAT
AATTCTTTTAATTCTTCGTTCTTTTTCTTGATTTAATTTCGTTAGTCATT
TAACATTTAATTCACAATTACAGATGAAACGGAAGGGCTTCGTTTTTTGA
ATCCCTATCTAAATTTACAGTAACAGGGCAAATTTAGATATATAGTTAGT
TCATAAATAACTAGTTAATATCTAATATCACATATATATACATGTGTTTC
TTCCATACCGTAAACCAATTATTCGTATCTTGGATTCAATATCATATCGG
ATTCTAGAATCATCCTTTGCTTTGAAACCCCCAAGTTGTCTTATAGCGAT
T--AGATTATATACATCTAGTTCGACCCCCTTCACTCCTACTCTATTTTT
TTTATCTCGCTTTTTT--TTTGAAAAGAAAGACTCCTCTTTTAAATTTTT
ATTTTTTTCGATTATTATCCCATATAGATATAATCAATCTA-AATCAATT
CGTTA--GACCGAATTATTGCATAGAAATATGAGAATTTGAGTAATCTAA
ATGTAATTTTTTTATTATTTATGAAAATTCTCT---TTTTTGGTCAATCG
TT-GAATTGAATGTGAATGAATGAAACG--GGAATCCTTTCTAGTTCTAT
AAAATATCTTTTTTT--AATCACAGATCGTAAACGT--AGATATCATATA
AA----AATTTATAACGTGTTATAGTTATATATAATGGAATGAACAAAAA
AA-ATATT-CATTGGAGGGAAATATA----AATTGGTCAAACAAAGAGTA
TTTGTAGGAAATATA----GTAAAAAGATCTATTTAAAAGATCTTT-TTA
CTATATTTTTT------TT----TATAACCCTTTTTATAAATTTATTTCT
ATTTTTT-----------ATATTTCTGTC----CC-------------CT
AAGTAGATT--------------ATCTTGAGCTGCAAT---ACATTGCAG
CGGGCTAAACTAAAAAAGGGGTTATTAGGAAAACAAAACTAGT----CAA
T
>longifolia1061
CTTAATTATTCAACTACTAAGATTTATCCC-ATCAAAGTAATTACG----
---AATTGAGATAATAATAAT-ATTTATTGAACTACCCAAACTACTTC--
-ATTTATTTTTTGTGAATCCATACAACTTTTTTCTTATCTTACCGTAAAT
AATTCTTTTAATTCTTCGTTCTTTTTCTTGATTTAATTTCGTTAGTCATT
TAACATTTAATTCACAATTACAGATGAAACGGAAGGGCTTCGTTTTTTGA
ATCCCTATCTAAATTTACAGTAACAGGGCAAATTTAGATATATAGTTAGT
TCATAAATAACTAGTTAATATCTAATATCACATATATATACATGTGTTTC
TTCCATACCGTAAACCAATTATTCGTATCTTGGATTCAATATCATATCGG
ATTCTAGAATCATCCTTTGCTTTGAAACCCCCAAGTTGTCTTATAGCGAT
T--AGATTATATACATCTAGTTCGACCCCCTTCACTCCTACTCTATTTTT
TTTATCTCGCTTTTTT--TTTGAAAAGAAAGACTCCTCTTTTAAATTTTT
ATTTTTTTCGATTATTATCCCATATAGATATAATCAATCTA-AATCAATT
CGTTA--GACCGAATTATTGCATAGAAATATGAGAATTTGAGTAATCTAA
ATGTAATTTTTTTATTATTTATGAAAATTCTCTT---TTTTGGTCAATCG
TT-GAATTGAATGTGAATGAATGAAACG--GGAATCCTTTCTAGTTCTAT
AAAATATCTTTTTTT--AATCACAGATCGTAAACGT--AGATATCATATA
AA----AATTTATAACGTGTTATAGTTATATATAATGGAATGAACAAAAA
AA-ATATT-CATTGGAGGGAAATATA----AATTGGTCAAACAAAGAGTA
TTTGTAGGAAATATA----GTAAAAAGATCTATTTAAAAGATCTTT-TTA
CTATATTTTTT------TT----TATAACCCTTTTTATAAATTTATTTCT
ATTTTTT-----------ATATTTCTGTC----CC-------------CT
AAGTAGATT--------------ATCTTGAGCTGCAAT---ACATTGCAG
CGGGCTAAACTAAAAAAGGGGTTATTAGGAAAACAAAACTAGT-------
-
>sub1086
CTTAATTATTCAACTACTAAGATTTATCCC-ATCAAAGTAATTACGAATT
ACGAATTGAGATAATAATAAT-ATTTATTGAACTACCCAAACTACTTC--
-ATTTATTTTTTGTGAATCTATACAACTTTTTTCTTATCTTACCGTAAAT
AATTCTTTTAATTCTTCGTTCTTTTTCTTGATTTAATTTCGTTAGTCATT
TAACATGTAATTCACAATTACAGATGAAACGGAAGGGCTTCGTTTTTTGA
ATCCCTATCTAAATTTACAGTAACAGGGCAAATTTAGATATATAGTTAGT
TCATAAATAACTAGTTAATATCTAATATCACATATATATACATGTGTTTC
TTCCATACCGTAAACCAATTATTCGTATCTTGGATTCAATATCATATCGG
ATTCTAGAATCATCCTTTGCTTTGAAACCCCCAAGTTGTCTTATAGCGAT
T--AGATTATATACATCTAGTTCGACCCCCTTCACTCCTACTCTATTTTT
TTTATCTCGCTTTTTTT-TTTGAAAAGAAAGACTCCTCTTTTA-AATTTT
TATTTTTTCGATTATTATCCCATATAGATATAATCAATCTA-AATCAATT
CGTTA--GACCGAATTATTGCATAGAAATATGAGAATTTGAGTAATCTAA
ATGTAATTTTTTTATTATTTATGAAAATTCTCTTTTCTTTTGGTCAATCG
TT-GAATTGAATGTGAATGAATGAAACG--GGAATCCTTTCTAGTTCTAT
AAAATATCTTTTTTT--AATCACAGATCGTAAACGT--AGATATCATATA
AA----AATTTATAACGTGTTATAGTTATATATAATGGAATGAACAAAAA
AA-AGATT-CATTGGAGGGAAATATA----AATTGGTCAAACAAAGAGTA
TTTGTAGGAAATATA----GTAAAAAGATCTATTTAAAAGATCTTT-TTA
CTATATTTTTT------TT----TATAACCCTTTTTATAAATTTATTTCT
ATTTTTT-----------ATATTTCTGTC----TC-------------CT
AAGTAGATT--------------ATCTTGAGCTGCAAT---GTATTGCAG
CGGGCTAAACTAAAAAAGGG------------------------------
-
>lon1014
CTTAATTATTCAACTACTAAGATTTATCCC-ATCAAAGTAATTACG----
---AATTGAGATAATAATAAT-ATTTATTGAACTACCCAAACTACTTC--
-ATTTATTTTTTGTGAATCCATACAACTTTTTTCTTATCTTACCGTAAAT
AATTCTTTTAATTCTTCGTTCTTTTTCTTGATTTAATTTCGTTAGTCATT
TAACATTTAATTCACAATTACAGATGAAACGGAAGGGCTTCGTTTTTTGA
ATCCCTATCTAAATTTACAGTAACAGGGCAAATTTAGATATATAGTTAGT
TCATAAATAACTAGTTAATATCTAATATCACATATATATACATGTGTTTC
TTCCATACCGTAAACCAATTATTCGTATCTTGGATTCAATATCATATCGG
ATTCTAGAATCATCCTTTGCTTTGAAACCCCCAAGTTGTCTTATAGCGAT
T--AGATTATATACATCTAGTTCGACCCCCTTCACTCCTACTCTATTTTT
TTTATCTCGCTTTTTT--TTTGAAAAGAAAGACTCCTCTTTTAAATTTTT
ATTTTTTTCGATTATTATCCCATATAGATATAATCAATCTA-AATCAATT
CGTTA--GACCGAATTATTGCATAGAAATATGAGAATTTGAGTAATCTAA
ATGTAATTTTTTTATTATTTATGAAAATTCTCT---TTTTTGGTCAATCG
TT-GAATTGAATGTGAATGAATGAAACG--GGAATCCTTTCTAGTTCTAT
AAAATATCTTTTTTT--AATCACAGATCGTAAACGT--AGATATCATATA
AA----AATTTATAACGTGTTATAGTTATATATAATGGAATGAACAAAAA
AA-ATATT-CATTGGAGGGAAATATA----AATTGGTCAAACAAAGAGTA
TTTGTAGGAAATATA----GTAAAAAGATCTATTTAAAAGATCTTT-TTA
CTATATTTTTT------TT----TATAACCCTTTTTATAAATTTATTTCT
ATTTTTT-----------ATATTTCTGTC----CC-------------CT
AAGTAGATT--------------ATCTTGAGCTGCAAT---ACATTGCAG
CGGGCTAAACTAAAAAAGGGGTTATTAGGAAAACAAAACTAGT----CAA
T
>longifolia1036
CTTAATTATTCAACTACTAAGATTTATCCC-ATCAAAGTAATTACG----
---AATTGAGATAATAATAAT-ATTTATTGAACTACCCAAACTACTTC--
-ATTTATTTTTTGTGAATCCATACAACTTTTTTCTTATCTTACCGTAAAT
AATTCTTTTAATTCTTCGTTCTTTTTCTTGATTTAATTTCGTTAGTCATT
TAACATTTAATTCACAATTACAGATGAAACGGAAGGGCTTCGTTTTTTGA
ATCCCTATCTAAATTTACAGTAACAGGGCAAATTTAGATATATAGTTAGT
TCATAAATAACTAGTTAATATCTAATATCACATATATATACATGTGTTTC
TTCCATACCGTAAACCAATTATTCGTATCTTGGATTCAATATCATATCGG
ATTCTAGAATCATCCTTTGCTTTGAAACCCCCAAGTTGTCTTATAGCGAT
T--AGATTATATACATCTAGTTCGACCCCCTTCACTCCTACTCTATTTTT
TTTATCTCGCTTTTTT--TTTGAAAAGAAAGACTCCTCTTTTAAATTTTT
ATTTTTTTCGATTATTATCCCATATAGATATAATCAATCTA-AATCAATT
CGTTA--GACCGAATTATTGCATAGAAATATGAGAATTTGAGTAATCTAA
ATGTAATTTTTTTATTATTTATGAAAATTCTCT---TTTTTGGTCAATCG
TT-GAATTGAATGTGAATGAATGAAACG--GGAATCCTTTCTAGTTCTAT
AAAATATCTTTTTTT--AATCACAGATCGTAAACGT--AGATATCATATA
AA----AATTTATAACGTGTTATAGTTATATATAATGGAATGAACAAAAA
AA-ATATT-CATTGGAGGGAAATATA----AATTGGTCAAACAAAGAGTA
TTTGTAGGAAATATA----GTAAAAAGATCTATTTAAAAGATCTTT-TTA
CTATATTTTTT------TT----TATAACCCTTTTTATAAATTTATTTCT
ATTTTTT-----------ATATTTCTGTC----CC-------------CT
AAGTAGATT--------------ATCTTGAGCTGCAAT---ACATTGCAG
CGGGCTAAACTAAAAAAGGGGTTATTAGGAAAACAAAACTAGT----CAA
T
>intermedia858
CTTCATTATTCAACTACTAAGATTTATCCC-ATCAAAGTAATTACGAATT
ACGAATTGAGATAATAATAAT-ATTTATTGAACTACCCAAACTACTTC--
-ATTTATTTTTTGTGAATCCATACAACTTTTTTCTTATCTTACCGTAAAT
AATTCTTTTAATTCTTCGTTCTTTTTCTTGATTTAATTTCGTTAGTCATT
TAACATTTAATTCACAATTACAGATGAAACGGAAGGGCTTCGTTTTTTGA
ATCCCTATCTAAATTTACAGTAACAGGGCAAATTTAGATATATAGTTAGT
TCATAAATAACTAGTTAATATCTAATATCACATATATATACATGTGTTTC
TTCCATACCGTAAACCAATTATTCGTATCTTGGATTCAATATCATATCGG
ATTCTAGAATCATCCTTTGCTTTGAAACCCCCAAGTTGTCTTATAGCGAT
T--AGATTATATACATCTAGTTCGACCCCCTTCACTCCTACTCTATTTTT
TTTATCTCGCTTTTTT--TTGAAA-AGAAAGACTCCTCTTTTA-AATTTT
TATTTTTTCGATTATTATCCCATATAGATATAATCAATCTA-AATCAATT
CGTTA--GACCGAATTATTGCATAGAAATATGAGAATTTGAGTAATCTAA
ATGTAATTTTTTTATTATTTATGAAAATTCTC-----TTTTGGTCAATCG
TT-GAATTGAATGTGAATGAATGAAACG--GGAATCCTTTATAGTTCTAT
AAAATATCTTTTTTT--AATCACAGATCGTAAACGT--AGATATCATATA
AA----AATTTATAACGTGTTATAGTTATATATAATGGAATGAACAAAAA
AA-ATATT-CATTGGAGGGAAATATA----AATTGGTCAAACAAAGAGTA
TTTGTAGGAAATATA----GTAAAAAGATCTATTTAAAAGATCTTT-TTA
CTATATTTTTT------TT----TATAACCCTTTTTATAAATTTATTTCT
ATTTTTT-----------ATATTTCTGTC----CC-------------CT
AAGTAGATT--------------ATCTTGAGCTGCAAT---ACATTGCAG
CGGGCTAAACTAAAAAAGGGGTTATTAGGAAAACAAAACTAGT----CAA
T
>intermedia836
CTTCATTATTCAACTACTAAGATTTATCCC-ATCAAAGTAATTACGAATT
ACGAATTGAGATAATAATAAT-ATTTATTGAACTACCCAAACTACTTC--
-ATTTATTTTTTGTGAATCCATACAACTTTTTTCTTATCTTACCGTAAAT
AATTCTTTTAATTCTTCGTTCTTTTTCTTGATTTAATTTCGTTAGTCATT
TAACATTTAATTCACAATTACAGATGAAACGGAAGGGCTTCGTTTTTTGA
ATCCCTATCTAAATTTACAGTAACAGGGCAAATTTAGATATATAGTTAGT
TCATAAATAACTAGTTAATATCTAATATCACATATATATACATGTGTTTC
TTCCATACCGTAAACCAATTATTCGTATCTTGGATTCAATATCATATCGG
ATTCTAGAATCATCCTTTGCTTTGAAACCCCCAAGTTGTCTTATAGCGAT
T--AGATTATATACATCTAGTTCGACCCCCTTCACTCCTACTCTATTTTT
TTTATCTCGCTTTTTT--TTGAAA-AGAAAGACTCCTCTTTTA-AATTTT
TATTTTTTCGATTATTATCCCATATAGATATAATCAATCTA-AATCAATT
CGTTA--GACCGAATTATTGCATAGAAATATGAGAATTTGAGTAATCTAA
ATGTAATTTTTTTATTATTTATGAAAATTCTC-----TTTTGGTCAATCG
TT-GAATTGAATGTGAATGAATGAAACG--GGAATCCTTTATAGTTCTAT
AAAATATCTTTTTTT--AATCACAGATCGTAAACGT--AGATATCATATA
AA----AATTTATAACGTGTTATAGTTATATATAATGGAATGAACAAAAA
AA-ATATT-CATTGGAGGGAAATATA----AATTGGTCAAACAAAGAGTA
TTTGTAGGAAATATA----GTAAAAAGATCTATTTAAAAGATCTTT-TTA
CTATATTTTTT------TT----TATAACCCTTTTTATAAATTTATTTCT
ATTTTTT-----------ATATTTCTGTC----CC-------------CT
AAGTAGATT--------------ATCTTGAGCTGCAAT---ACATTGCAG
CGGGCTAAACTAAAAAAGGGGTTATTAGGAAAACAAAACTAGT----CAA
T
>longifolia1038
CTTAATTATTCAACTACTAAGATTTATCCC-ATCAAAGTAATTACG----
---AATTGAGATAATAATAAT-ATTTATTGAACTACCCAAACTACTTC--
-ATTTATTTTTTGTGAATCCATACAACTTTTTTCTTATCTTACCGTAAAT
AATTCTTTTAATTCTTCGTTCTTTTTCTTGATTTAATTTCGTTAGTCATT
TAACATTTAATTCACAATTACAGATGAAACGGAAGGGCTTCGTTTTTTGA
ATCCCTATCTAAATTTACAGTAACAGGGCAAATTTAGATATATAGTTAGT
TCATAAATAACTAGTTAATATCTAATATCACATATATATACATGTGTTTC
TTCCATACCGTAAACCAATTATTCGTATCTTGGATTCAATATCATATCGG
ATTCTAGAATCATCCTTTGCTTTGAAACCCCCAAGTTGTCTTATAGCGAT
T--AGATTATATACATCTAGTTCGACCCCCTTCACTCCTACTCTATTTTT
TTTATCTCGCTTTTTT--TTTGAAAAGAAAGACTCCTCTTTTAAATTTTT
ATTTTTTTCGATTATTATCCCATATAGATATAATCAATCTA-AATCAATT
CGTTA--GACCGAATTATTGCATAGAAATATGAGAATTTGAGTAATCTAA
ATGTAATTTTTTTATTATTTATGAAAATTCTCT---TTTTTGGTCAATCG
TT-GAATTGAATGTGAATGAATGAAACG--GGAATCCTTTCTAGTTCTAT
AAAATATCTTTTTTT--AATCACAGATCGTAAACGT--AGATATCATATA
AA----AATTTATAACGTGTTATAGTTATATATAATGGAATGAACAAAAA
AA-ATATT-CATTGGAGGGAAATATA----AATTGGTCAAACAAAGAGTA
TTTGTAGGAAATATA----GTAAAAAGATCTATTTAAAAGATCTTT-TTA
CTATATTTTTT------TT----TATAACCCTTTTTATAAATTTATTTCT
ATTTTTT-----------ATATTTCTGTC----CC-------------CT
AAGTAGATT--------------ATCTTGAGCTGCAAT---ACATTGCAG
CGGGCTAAACTAAAAAAGGGGTTATTAGGAAAACAAAACTAGT----CAA
T
>longifolia1064
CTTAATTATTCAACTACTAAGATTTATCCC-ATCAAAGTAATTACG----
---AATTGAGATAATAATAAT-ATTTATTGAACTACCCAAACTACTTC--
-ATTTATTTTTTGTGAATCCATACAACTTTTTTCTTATCTTACCGTAAAT
AATTCTTTTAATTCTTCGTTCTTTTTCTTGATTTAATTTCGTTAGTCATT
TAACATTTAATTCACAATTACAGATGAAACGGAAGGGCTTCGTTTTTTGA
ATCCCTATCTAAATTTACAGTAACAGGGCAAATTTAGATATATAGTTAGT
TCATAAATAACTAGTTAATATCTAATATCACATATATATACATGTGTTTC
TTCCATACCGTAAACCAATTATTCGTATCTTGGATTCAATATCATATCGG
ATTCTAGAATCATCCTTTGCTTTGAAACCCCCAAGTTGTCTTATAGCGAT
T--AGATTATATACATCTAGTTCGACCCCCTTCACTCCTACTCTATTTTT
TTTATCTCGCTTTTTT--TTTGAAAAGAAAGACTCCTCTTTTAAATTTTT
ATTTTTTTCGATTATTATCCCATATAGATATAATCAATCTA-AATCAATT
CGTTA--GACCGAATTATTGCATAGAAATATGAGAATTTGAGTAATCTAA
ATGTAATTTTTTTATTATTTATGAAAATTCTCT---TTTTTGGTCAATCG
TT-GAATTGAATGTGAATGAATGAAACG--GGAATCCTTTCTAGTTCTAT
AAAATATCTTTTTTT--AATCACAGATCGTAAACGT--AGATATCATATA
AA----AATTTATAACGTGTTATAGTTATATATAATGGAATGAACAAAAA
AA-ATATT-CATTGGAGGGAAATATA----AATTGGTCAAACAAAGAGTA
TTTGTAGGAAATATA----GTAAAAAGATCTATTTAAAAGATCTTT-TTA
CTATATTTTTT------TT----TATAACCCTTTTTATAAATTTATTTCT
ATTTTTT-----------ATATTTCTGTC----CC-------------CT
AAGTAGATT--------------ATCTTGAGCTGCAAT---ACATTGCAG
CGGGCTAAACTAAAAAAGGGGTTATTAGGAAAACAAAACTAGT----CAA
T
>LON039
CTTAATTATTCAACTACTAAGATTTATCCC-ATCAAAGTAATTACG----
---AATTGAGATAATAATAAT-ATTTATTGAACTACCCAAACTACTTC--
-ATTTATTTTTTGTGAATCCATACAACTTTTTTCTTATCTTACCGTAAAT
AATTCTTTTAATTCTTCGTTCTTTTTCTTGATTTAATTTCGTTAGTCATT
TAACATTTAATTCACAATTACAGATGAAACGGAAGGGCTTCGTTTTTTGA
ATCCCTATCTAAATTTACAGTAACAGGGCAAATTTAGATATATAGTTAGT
TCATAAATAACTAGTTAATATCTAATATCACATATATATACATGTGTTTC
TTCCATACCGTAAACCAATTATTCGTATCTTGGATTCAATATCATATCGG
ATTCTAGAATCATCCTTTGCTTTGAAACCCCCAAGTTGTCTTATAGCGAT
T--AGATTATATACATCTAGTTCGACCCCCTTCACTCCTACTCTATTTTT
TTTATCTCGCTTTTTT--TTTGAAAAGAAAGACTCCTCTTTTAAATTTTT
ATTTTTTTCGATTATTATCCCATATAGATATAATCAATCTA-AATCAATT
CGTTA--GACCGAATTATTGCATAGAAATATGAGAATTTGAGTAATCTAA
ATGTAATTTTTTTATTATTTATGAAAATTCTCT---TTTTTGGTCAATCG
TT-GAATTGAATGTGAATGAATGAAACG--GGAATCCTTTCTAGTTCTAT
AAAATATCTTTTTTT--AATCACAGATCGTAAACGT--AGATATCATATA
AA----AATTTATAACGTGTTATAGTTATATATAATGGAATGAACAAAAA
AA-ATATT-CATTGGAGGGAAATATA----AATTGGTCAAACAAAGAGTA
TTTGTAGGAAATATA----GTAAAAAGATCTATTTAAAAGATCTTT-TTA
CTATATTTTTT------TT----TATAACCCTTTTTATAAATTTATTTCT
ATTTTTT-----------ATATTTCTGTC----CC-------------CT
AAGTAGATT--------------ATCTTGAGCTGCAAT---ACATTGCAG
CGGGCTAAACTAAAAAAGGGGTTA--------------------------
-
>longifolia1013
CTTAATTATTCAACTACTAAGATTTATCCC-ATCAAAGTAATTACG----
---AATTGAGATAATAATAAT-ATTTATTGAACTACCCAAACTACTTC--
-ATTTATTTTTTGTGAATCCATACAACTTTTTTCTTATCTTACCGTAAAT
AATTCTTTTAATTCTTCGTTCTTTTTCTTGATTTAATTTCGTTAGTCATT
TAACATTTAATTCACAATTACAGATGAAACGGAAGGGCTTCGTTTTTTGA
ATCCCTATCTAAATTTACAGTAACAGGGCAAATTTAGATATATAGTTAGT
TCATAAATAACTAGTTAATATCTAATATCACATATATATACATGTGTTTC
TTCCATACCGTAAACCAATTATTCGTATCTTGGATTCAATATCATATCGG
ATTCTAGAATCATCCTTTGCTTTGAAACCCCCAAGTTGTCTTATAGCGAT
T--AGATTATATACATCTAGTTCGACCCCCTTCACTCCTACTCTATTTTT
TTTATCTCGCTTTTTTT--TTGAAAAGAAAGACTCCTCTTTTAAATTTTT
ATTTTTTTCGATTATTATCCCATATAGATATAATCAATCTA-AATCAATT
CGTTA--GACCGAATTATTGCATAGAAATATGAGAATTTGAGTAATCTAA
ATGTAATTTTTTTATTATTTATGAAAATTCTCT---TTTTTGGTCAATCG
TT-GAATTGAATGTGAATGAATGAAACG--GGAATCCTTTCTAGTTCTAT
AAAATATCTTTTTTT--AATCACAGATCGTAAACGT--AGATATCATATA
AA----AATTTATAACGTGTTATAGTTATATATAATGGAATGAACAAAAA
AA-ATATT-CATTGGAGGGAAATATA----AATTGGTCAAACAAAGAGTA
TTTGTAGGAAATATA----GTAAAAAGATCTATTTAAAAGATCTTT-TTA
CTATATTTTTT------TT----TATAACCCTTTTTATAAATTTATTTCT
ATTTTTT-----------ATATTTCTGTC----CC-------------CT
AAGTAGATT--------------ATCTTGAGCTGCAAT---ACATTGCAG
CGGGCTAAACTAAAAAAGGGGTTATTAGGAAAACAAAACTAGT----CAA
T
>lon1069
CTTAATTATTCAACTACTAAGATTTATCCC-ATCAAAGTAATTACG----
---AATTGAGATAATAATAAT-ATTTATTGAACTACCCAAACTACTTC--
-ATTTATTTTTTGTGAATCCATACAACTTTTTTCTTATCTTACCGTAAAT
AATTCTTTTAATTCTTCGTTCTTTTTCTTGATTTAATTTCGTTAGTCATT
TAACATTTAATTCACAATTACAGATGAAACGGAAGGGCTTCGTTTTTTGA
ATCCCTATCTAAATTTACAGTAACAGGGCAAATTTAGATATATAGTTAGT
TCATAAATAACTAGTTAATATCTAATATCACATATATATACATGTGTTTC
TTCCATACCGTAAACCAATTATTCGTATCTTGGATTCAATATCATATCGG
ATTCTAGAATCATCCTTTGCTTTGAAACCCCCAAGTTGTCTTATAGCGAT
T--AGATTATATACATCTAGTTCGACCCCCTTCACTCCTACTCTATTTTT
TTTATCTCGCTTTTTT--TTTGAAAAGAAAGACTCCTCTTTTAAATTTTT
ATTTTTTTCGATTATTATCCCATATAGATATAATCAATCTA-AATCAATT
CGTTA--GACCGAATTATTGCATAGAAATATGAGAATTTGAGTAATCTAA
ATGTAATTTTTTTATTATTTATGAAAATTCTCT---TTTTTGGTCAATCG
TT-GAATTGAATGTGAATGAATGAAACG--GGAATCCTTTCTAGTTCTAT
AAAATATCTTTTTTT--AATCACAGATCGTAAACGT--AGATATCATATA
AA----AATTTATAACGTGTTATAGTTATATATAATGGAATGAACAAAAA
AA-ATATT-CATTGGAGGGAAATATA----AATTGGTCAAACAAAGAGTA
TTTGTAGGAAATATA----GTAAAAAGATCTATTTAAAAGATCTTT-TTA
CTATATTTTTT------TT----TATAACCCTTTTTATAAATTTATTTCT
ATTTTTT-----------ATATTTCTGTC----CC-------------CT
AAGTAGATT--------------ATCTTGAGCTGCAAT---ACATTGCAG
CGGGCTAAACTAAAAAAGGGGATAGTAGGAAAACAAAACTAGT----CAA
T
>longifolia778
CTTAATTATTCAACTACTAAGATTTATCCC-ATCAAAGTAATTACG----
---AATTGAGATAATAATAAT-ATTTATTGAACTACCCAAACTACTTC--
-ATTTATTTTTTGTGAATCCATACAACTTTTTTCTTATCTTACCGTAAAT
AATTCTTTTAATTCTTCGTTCTTTTTCTTGATTTAATTTCGTTAGTCATT
TAACATTTAATTCACAATTACAGATGAAACGGAAGGGCTTCGTTTTTTGA
ATCCCTATCTAAATTTACAGTAACAGGGCAAATTTAGATATATAGTTAGT
TCATAAATAACTAGTTAATATCTAATATCACATATATATACATGTGTTTC
TTCCATACCGTAAACCAATTATTCGTATCTTGGATTCAATATCATATCGG
ATTCTAGAATCATCCTTTGCTTTGAAACCCCCAAGTTGTCTTATAGCGAT
T--AGATTATATACATCTAGTTCGACCCCCTTCACTCCTACTCTATTTTT
TTTATCTCGCTTTTTT--TTTGAAAAGAAAGACTCCTCTTTTAAATTTTT
ATTTTTTTCGATTATTATCCCATATAGATATAATCAATCTA-AATCAATT
CGTTA--GACCGAATTATTGCATAGAAATATGAGAATTTGAGTAATCTAA
ATGTAATTTTTTTATTATTTATGAAAATTCTCT---TTTTTGGTCAATCG
TT-GAATTGAATGTGAATGAATGAAACG--GGAATCCTTTCTAGTTCTAT
AAAATATCTTTTTTT--AATCACAGATCGTAAACGT--AGATATCATATA
AA----AATTTATAACGTGTTATAGTTATATATAATGGAATGAACAAAAA
AA-ATATT-CATTGGAGGGAAATATA----AATTGGTCAAACAAAGAGTA
TTTGTAGGAAATATA----GTAAAAAGATCTATTTAAAAGATCTTT-TTA
CTATATTTTTT------TT----TATAACCCTTTTTATAAATTTATTTCT
ATTTTTT-----------ATATTTCTGTC----CC-------------CT
AAGTAGATT--------------ATCTTGAGCTGCAAT---ACATTGCAG
CGGGCTAAACTAAAAAAGGGGTTATTAGGAAAACAAAACTAGT----CAA
T
>lon040
CTTAATTATTCAACTACTAAGATTTATCCC-ATCAAAGTAATTACG----
---AATTGAGATAATAATAAT-ATTTATTGAACTACCCAAACTACTTC--
-ATTTATTTTTTGTGAATCCATACAACTTTTTTCTTATCTTACCGTAAAT
AATTCTTTTAATTCTTCGTTCTTTTTCTTGATTTAATTTCGTTAGTCATT
TAACATTTAATTCACAATTACAGATGAAACGGAAGGGCTTCGTTTTTTGA
ATCCCTATCTAAATTTACAGTAACAGGGCAAATTTAGATATATAGTTAGT
TCATAAATAACTAGTTAATATCTAATATCACATATATATACATGTGTTTC
TTCCATACCGTAAACCAATTATTCGTATCTTGGATTCAATATCATATCGG
ATTCTAGAATCATCCTTTGCTTTGAAACCCCCAAGTTGTCTTATAGCGAT
T--AGATTATATACATCTAGTTCGACCCCCTTCACTCCTACTCTATTTTT
TTTATCTCGCTTTTTT--TTTGAAAAGAAAGACTCCTCTTTTAAATTTTT
ATTTTTTTCGATTATTATCCCATATAGATATAATCAATCTA-AATCAATT
CGTTA--GACCGAATTATTGCATAGAAATATGAGAATTTGAGTAATCTAA
ATGTAATTTTTTTATTATTTATGAAAATTCTCT---TTTTTGGTCAATCG
TT-GAATTGAATGTGAATGAATGAAACG--GGAATCCTTTCTAGTTCTAT
AAAATATCTTTTTTT--AATCACAGATCGTAAACGT--AGATATCATATA
AA----AATTTATAACGTGTTATAGTTATATATAATGGAATGAACAAAAA
AA-ATATT-CATTGGAGGGAAATATA----AATTGGTCAAACAAAGAGTA
TTTGTAGGAAATATA----GTAAAAAGATCTATTTAAAAGATCTTT-TTA
CTATATTTTTT------TT----TATAACCCTTTTTATAAATTTATTTCT
ATTTTTT-----------ATATTTCTGTC----CC-------------CT
AAGTAGATT--------------ATCTTGAGCTGCAAT---ACATTGCAG
CGGGCTAAACTAAAAAAGGGGTTATTAGGAAAACAAAACTAGT----CAA
T
>lon028
CTTAATTATTCAACTACTAAGATTTATCCC-ATCAAAGTAATTACG----
---AATTGAGATAATAATAAT-ATTTATTGAACTACCCAAACTACTTC--
-ATTTATTTTTTGTGAATCCATACAACTTTTTTCTTATCTTACCGTAAAT
AATTCTTTTAATTCTTCGTTCTTTTTCTTGATTTAATTTCGTTAGTCATT
TAACATTTAATTCACAATTACAGATGAAACGGAAGGGCTTCGTTTTTTGA
ATCCCTATCTAAATTTACAGTAACAGGGCAAATTTAGATATATAGTTAGT
TCATAAATAACTAGTTAATATCTAATATCACATATATATACATGTGTTTC
TTCCATACCGTAAACCAATTATTCGTATCTTGGATTCAATATCATATCGG
ATTCTAGAATCATCCTTTGCTTTGAAACCCCCAAGTTGTCTTATAGCGAT
T--AGATTATATACATCTAGTTCGACCCCCTTCACTCCTACTCTATTTTT
TTTATCTCGCTTTTTT--TTTGAAAAGAAAGACTCCTCTTTTAAATTTTT
ATTTTTTTCGATTATTATCCCATATAGATATAATCAATCTA-AATCAATT
CGTTA--GACCGAATTATTGCATAGAAATATGAGAATTTGAGTAATCTAA
ATGTAATTTTTTTATTATTTATGAAAATTCTCT---TTTTTGGTCAATCG
TT-GAATTGAATGTGAATGAATGAAACG--GGAATCCTTTCTAGTTCTAT
AAAATATCTTTTTTT--AATCACAGATCGTAAACGT--AGATATCATATA
AA----AATTTATAACGTGTTATAGTTATATATAATGGAATGAACAAAAA
AA-ATATT-CATTGGAGGGAAATATA----AATTGGTCAAACAAAGAGTA
TTTGTAGGAAATATA----GTAAAAAGATCTATTTAAAAGATCTTT-TTA
CTATATTTTTT------TT----TATAACCCTTTTTATAAATTTATTTCT
ATTTTTT-----------ATATTTCTGTC----CC-------------CT
AAGTAGATT--------------ATCTTGAGCTGCAAT---ACATTGCAG
CGGGCTAAACTAAAAAAGGGGTTATTAGGAAAACAAAACTAGT----CAA
T
>longifolia041
CTTAATTATTCAACTACTAAGATTTATCCC-ATCAAAGTAATTACG----
---AATTGAGATAATAATAAT-ATTTATTGAACTACCCAAACTACTTC--
-ATTTATTTTTTGTGAATCCATACAACTTTTTTCTTATCTTACCGTAAAT
AATTCTTTTAATTCTTCGTTCTTTTTCTTGATTTAATTTCGTTAGTCATT
TAACATTTAATTCACAATTACAGATGAAACGGAAGGGCTTCGTTTTTTGA
ATCCCTATCTAAATTTACAGTAACAGGGCAAATTTAGATATATAGTTAGT
TCATAAATAACTAGTTAATATCTAATATCACATATATATACATGTGTTTC
TTCCATACCGTAAACCAATTATTCGTATCTTGGATTCAATATCATATCGG
ATTCTAGAATCATCCTTTGCTTTGAAACCCCCAAGTTGTCTTATAGCGAT
T--AGATTATATACATCTAGTTCGACCCCCTTCACTCCTACTCTATTTTT
TTTATCTCGCTTTTTT--TTTGAAAAGAAAGACTCCTCTTTTAAATTTTT
ATTTTTTTCGATTATTATCCCATATAGATATAATCAATCTA-AATCAATT
CGTTA--GACCGAATTATTGCATAGAAATATGAGAATTTGAGTAATCTAA
ATGTAATTTTTTTATTATTTATGAAAATTCTCT---TTTTTGGTCAATCG
TT-GAATTGAATGTGAATGAATGAAACG--GGAATCCTTTCTAGTTCTAT
AAAATATCTTTTTTT--AATCACAGATCGTAAACGT--AGATATCATATA
AA----AATTTATAACGTGTTATAGTTATATATAATGGAATGAACAAAAA
AA-ATATT-CATTGGAGGGAAATATA----AATTGGTCAAACAAAGAGTA
TTTGTAGGAAATATA----GTAAAAAGATCTATTTAAAAGATCTTT-TTA
CTATATTTTTT------TT----TATAACCCTTTTTATAAATTTATTTCT
ATTTTTT-----------ATATTTCTGTC----CC-------------CT
AAGTAGATT--------------ATCTTGAGCTGCAAT---ACATTGCAG
CGGGCTAAACTAAAAAAGGGGTTATTAGGAAAACAAAACTAGT----CAA
T
>intermedia860
CTTCATTATTCAACTACTAAGATTTATCCC-ATCAAAGTAATTACGAATT
ACGAATTGAGATAATAATAAT-ATTTATTGAACTACCCAAACTACTTC--
-ATTTATTTTTTGTGAATCCATACAACTTTTTTCTTATCTTACCGTAAAT
AATTCTTTTAATTCTTCGTTCTTTTTCTTGATTTAATTTCGTTAGTCATT
TAACATTTAATTCACAATTACAGATGAAACGGAAGGGCTTCGTTTTTTGA
ATCCCTATCTAAATTTACAGTAACAGGGCAAATTTAGATATATAGTTAGT
TCATAAATAACTAGTTAATATCTAATATCACATATATATACATGTGTTTC
TTCCATACCGTAAACCAATTATTCGTATCTTGGATTCAATATCATATCGG
ATTCTAGAATCATCCTTTGCTTTGAAACCCCCAAGTTGTCTTATAGCGAT
T--AGATTATATACATCTAGTTCGACCCCCTTCACTCCTACTCTATTTTT
TTTATCTCGCTTTTTT--TTGAAA-AGAAAGACTCCTCTTTTA-AATTTT
TATTTTTTCGATTATTATCCCATATAGATATAATCAATCTA-AATCAATT
CGTTA--GACCGAATTATTGCATAGAAATATGAGAATTTGAGTAATCTAA
ATGTAATTTTTTTATTATTTATGAAAATTCTC-----TTTTGGTCAATCG
TT-GAATTGAATGTGAATGAATGAAACG--GGAATCCTTTATAGTTCTAT
AAAATATCTTTTTTT--AATCACAGATCGTAAACGT--AGATATCATATA
AA----AATTTATAACGTGTTATAGTTATATATAATGGAATGAACAAAAA
AA-ATATT-CATTGGAGGGAAATATA----AATTGGTCAAACAAAGAGTA
TTTGTAGGAAATATA----GTAAAAAGATCTATTTAAAAGATCTTT-TTA
CTATATTTTTT------TT----TATAACCCTTTTTATAAATTTATTTCT
ATTTTTT-----------ATATTTCTGTC----CC-------------CT
AAGTA----GATT----------ATCTTGAGCTGCAAT---ACATTGCAG
CGGGCTAAACTAAAAAAGGGGTTATTAGGAAAACAAAACTAGT----CAA
T
>longifolia1065
CTTAATTATTCAACTACTAAGATTTATCCC-ATCAAAGTAATTACG----
---AATTGAGATAATAATAAT-ATTTATTGAACTACCCAAACTACTTC--
-ATTTATTTTTTGTGAATCCATACAACTTTTTTCTTATCTTACCGTAAAT
AATTCTTTTAATTCTTCGTTCTTTTTCTTGATTTAATTTCGTTAGTCATT
TAACATTTAATTCACAATTACAGATGAAACGGAAGGGCTTCGTTTTTTGA
ATCCCTATCTAAATTTACAGTAACAGGGCAAATTTAGATATATAGTTAGT
TCATAAATAACTAGTTAATATCTAATATCACATATATATACATGTGTTTC
TTCCATACCGTAAACCAATTATTCGTATCTTGGATTCAATATCATATCGG
ATTCTAGAATCATCCTTTGCTTTGAAACCCCCAAGTTGTCTTATAGCGAT
T--AGATTATATACATCTAGTTCGACCCCCTTCACTCCTACTCTATTTTT
TTTATCTCGCTTTTTT--TTTGAAAAGAAAGACTCCTCTTTTAAATTTTT
ATTTTTTTCGATTATTATCCCATATAGATATAATCAATCTA-AATCAATT
CGTTA--GACCGAATTATTGCATAGAAATATGAGAATTTGAGTAATCTAA
ATGTAATTTTTTTATTATTTATGAAAATTCTCT---TTTTTGGTCAATCG
TT-GAATTGAATGTGAATGAATGAAACG--GGAATCCTTTCTAGTTCTAT
AAAATATCTTTTTTT--AATCACAGATCGTAAACGT--AGATATCATATA
AA----AATTTATAACGTGTTATAGTTATATATAATGGAATGAACAAAAA
AA-ATATT-CATTGGAGGGAAATATA----AATTGGTCAAACAAAGAGTA
TTTGTAGGAAATATA----GTAAAAAGATCTATTTAAAAGATCTTT-TTA
CTATATTTTTT------TT----TATAACCCTTTTTATAAATTTATTTCT
ATTTTTT-----------ATATTTCTGTC----CC-------------CT
AAGTA----GATT----------ATCTTGAGCTGCAAT---ACATTGCAG
CGGGCTAAACTAAAAAAGGGGTTATTAGGAAAACAAAACTAGT----CAA
T
>longifolia1051
CTTAATTATTCAACTACTAAGATTTATCCC-ATCAAAGTAATTACG----
---AATTGAGATAATAATAAT-ATTTATTGAACTACCCAAACTACTTC--
-ATTTATTTTTTGTGAATCCATACAACTTTTTTCTTATCTTACCGTAAAT
AATTCTTTTAATTCTTCGTTCTTTTTCTTGATTTAATTTCGTTAGTCATT
TAACATTTAATTCACAATTACAGATGAAACGGAAGGGCTTCGTTTTTTGA
ATCCCTATCTAAATTTACAGTAACAGGGCAAATTTAGATATATAGTTAGT
TCATAAATAACTAGTTAATATCTAATATCACATATATATACATGTGTTTC
TTCCATACCGTAAACCAATTATTCGTATCTTGGATTCAATATCATATCGG
ATTCTAGAATCATCCTTTGCTTTGAAACCCCCAAGTTGTCTTATAGCGAT
T--AGATTATATACATCTAGTTCGACCCCCTTCACTCCTACTCTATTTTT
TTTATCTCGCTTTTTT--TTTGAAAAGAAAGACTCCTCTTTTAAATTTTT
ATTTTTTTCGATTATTATCCCATATAGATATAATCAATCTA-AATCAATT
CGTTA--GACCGAATTATTGCATAGAAATATGAGAATTTGAGTAATCTAA
ATGTAATTTTTTTATTATTTATGAAAATTCTCT---TTTTTGGTCAATCG
TT-GAATTGAATGTGAATGAATGAAACG--GGAATCCTTTCTAGTTCTAT
AAAATATCTTTTTTT--AATCACAGATCGTAAACGT--AGATATCATATA
AA----AATTTATAACGTGTTATAGTTATATATAATGGAATGAACAAAAA
AA-ATATT-CATTGGAGGGAAATATA----AATTGGTCAAACAAAGAGTA
TTTGTAGGAAATATA----GTAAAAAGATCTATTTAAAAGATCTTT-TTA
CTATATTTTTT------TT----TATAACCCTTTTTATAAATTTATTTCT
ATTTTTT-----------ATATTTCTGTC----CC-------------CT
AAGTA----GATT----------ATCTTGAGCTGCAAT---ACATTGCAG
CGGGCTAAACTAAAAAAGGGGTTATTAGGAAAACAAAACTAGT----CAA
T
>longifolia1058
CTTAATTATTCAACTACTAAGATTTATCCC-ATCAAAGTAATTACG----
---AATTGAGATAATAATAAT-ATTTATTGAACTACCCAAACTACTTC--
-ATTTATTTTTTGTGAATCCATACAACTTTTTTCTTATCTTACCGTAAAT
AATTCTTTTAATTCTTCGTTCTTTTTCTTGATTTAATTTCGTTAGTCATT
TAACATTTAATTCACAATTACAGATGAAACGGAAGGGCTTCGTTTTTTGA
ATCCCTATCTAAATTTACAGTAACAGGGCAAATTTAGATATATAGTTAGT
TCATAAATAACTAGTTAATATCTAATATCACATATATATACATGTGTTTC
TTCCATACCGTAAACCAATTATTCGTATCTTGGATTCAATATCATATCGG
ATTCTAGAATCATCCTTTGCTTTGAAACCCCCAAGTTGTCTTATAGCGAT
T--AGATTATATACATCTAGTTCGACCCCCTTCACTCCTACTCTATTTTT
TTTATCTCGCTTTTTT--TTTGAAAAGAAAGACTCCTCTTTTAAATTTTT
ATTTTTTTCGATTATTATCCCATATAGATATAATCAATCTA-AATCAATT
CGTTA--GACCGAATTATTGCATAGAAATATGAGAATTTGAGTAATCTAA
ATGTAATTTTTTTATTATTTATGAAAATTCTCT---TTTTTGGTCAATCG
TT-GAATTGAATGTGAATGAATGAAACG--GGAATCCTTTCTAGTTCTAT
AAAATATCTTTTTTT--AATCACAGATCGTAAACGT--AGATATCATATA
AA----AATTTATAACGTGTTATAGTTATATATAATGGAATGAACAAAAA
AA-ATATT-CATTGGAGGGAAATATA----AATTGGTCAAACAAAGAGTA
TTTGTAGGAAATATA----GTAAAAAGATCTATTTAAAAGATCTTT-TTA
CTATATTTTTT------TT----TATAACCCTTTTTATAAATTTATTTCT
ATTTTTT-----------ATATTTCTGTC----CC-------------CT
AAGTA----GATT----------ATCTTGAGCTGCAAT---ACATTGCAG
CGGGCTAAACTAAAAAAGGGGTTATTAGGAAAACAAAACTAGT----CAA
T
>lon027
CTTAATTATTCAACTACTAAGATTTATCCC-ATCAAAGTAATTACG----
---AATTGAGATAATAATAAT-ATTTATTGAACTACCCAAACTACTTC--
-ATTTATTTTTTGTGAATCCATACAACTTTTTTCTTATCTTACCGTAAAT
AATTCTTTTAATTCTTCGTTCTTTTTCTTGATTTAATTTCGTTAGTCATT
TAACATTTAATTCACAATTACAGATGAAACGGAAGGGCTTCGTTTTTTGA
ATCCCTATCTAAATTTACAGTAACAGGGCAAATTTAGATATATAGTTAGT
TCATAAATAACTAGTTAATATCTAATATCACATATATATACATGTGTTTC
TTCCATACCGTAAACCAATTATTCGTATCTTGGATTCAATATCATATCGG
ATTCTAGAATCATCCTTTGCTTTGAAACCCCCAAGTTGTCTTATAGCGAT
T--AGATTATATACATCTAGTTCGACCCCCTTCACTCCTACTCTATTTTT
TTTATCTCGCTTTTTT--TTTGAAAAGAAAGACTCCTCTTTTAAATTTTT
ATTTTTTTCGATTATTATCCCATATAGATATAATCAATCTA-AATCAATT
CGTTA--GACCGAATTATTGCATAGAAATATGAGAATTTGAGTAATCTAA
ATGTAATTTTTTTATTATTTATGAAAATTCTCT---TTTTTGGTCAATCG
TT-GAATTGAATGTGAATGAATGAAACG--GGAATCCTTTCTAGTTCTAT
AAAATATCTTTTTTT--AATCACAGATCGTAAACGT--AGATATCATATA
AA----AATTTATAACGTGTTATAGTTATATATAATGGAATGAACAAAAA
AA-ATATT-CATTGGAGGGAAATATA----AATTGGTCAAACAAAGAGTA
TTTGTAGGAAATATA----GTAAAAAGATCTATTTAAAAGATCTTT-TTA
CTATATTTTTT------TT----TATAACCCTTTTTATAAATTTATTTCT
ATTTTTT-----------ATATTTCTGTC----CC-------------CT
AAGTA----GATT----------ATCTTGAGCTGCAAT---ACATTGCAG
CGGGCTAAACTAAAAAAGGGGTTATTAGGAAAACAAAACTAGT----CAA
T
>longifolia1062
CTTAATTATTCAACTACTAAGATTTATCCC-ATCAAAGTAATTACG----
---AATTGAGATAATAATAAT-ATTTATTGAACTACCCAAACTACTTC--
-ATTTATTTTTTGTGAATCCATACAACTTTTTTCTTATCTTACCGTAAAT
AATTCTTTTAATTCTTCGTTCTTTTTCTTGATTTAATTTCGTTAGTCATT
TAACATTTAATTCACAATTACAGATGAAACGGAAGGGCTTCGTTTTTTGA
ATCCCTATCTAAATTTACAGTAACAGGGCAAATTTAGATATATAGTTAGT
TCATAAATAACTAGTTAATATCTAATATCACATATATATACATGTGTTTC
TTCCATACCGTAAACCAATTATTCGTATCTTGGATTCAATATCATATCGG
ATTCTAGAATCATCCTTTGCTTTGAAACCCCCAAGTTGTCTTATAGCGAT
T--AGATTATATACATCTAGTTCGACCCCCTTCACTCCTACTCTATTTTT
TTTATCTCGCTTTTTTTTTGAA--AAGAAAGACTCCTCTTTTAAATTTTT
ATTTTTTTCGATTATTATCCCATATAGATATAATCAATCTA-AATCAATT
CGTTA--GACCGAATTATTGCATAGAAATATGAGAATTTGAGTAATCTAA
ATGTAATTTTTTTATTATTTATGAAAATTCTCT---TTTTTGGTCAATCG
TT-GAATTGAATGTGAATGAATGAAACG--GGAATCCTTTCTAGTTCTAT
AAAATATCTTTTTTT--AATCACAGATCGTAAACGT--AGATATCATATA
AA----AATTTATAACGTGTTATAGTTATATATAATGGAATGAACAAAAA
AA-ATATT-CATTGGAGGGAAATATA----AATTGGTCAAACAAAGAGTA
TTTGTAGGAAATATA----GTAAAAAGATCTATTTAAAAGATCTTT-TTA
CTATATTTTTT------TT----TATAACCCTTTTTATAAATTTATTTCT
ATTTTTT-----------ATATTTCTGTC----CC-------------CT
AAGTA----GATT----------ATCTTGAGCTGCAAT---ACATTGCAG
CGGGCTAAACTAAAAAAGGGGTTATTAGGAAAACAAAACTAGT----CAA
T
>longifolia1052
CTTAATTATTCAACTACTAAGATTTATCCC-ATCAAAGTAATTACG----
---AATTGAGATAATAATAAT-ATTTATTGAACTACCCAAACTACTTC--
-ATTTATTTTTTGTGAATCCATACAACTTTTTTCTTATCTTACCGTAAAT
AATTCTTTTAATTCTTCGTTCTTTTTCTTGATTTAATTTCGTTAGTCATT
TAACATTTAATTCACAATTACAGATGAAACGGAAGGGCTTCGTTTTTTGA
ATCCCTATCTAAATTTACAGTAACAGGGCAAATTTAGATATATAGTTAGT
TCATAAATAACTAGTTAATATCTAATATCACATATATATACATGTGTTTC
TTCCATACCGTAAACCAATTATTCGTATCTTGGATTCAATATCATATCGG
ATTCTAGAATCATCCTTTGCTTTGAAACCCCCAAGTTGTCTTATAGCGAT
T--AGATTATATACATCTAGTTCGACCCCCTTCACTCCTACTCTATTTTT
TTTATCTCGCTTTTTT--TTTGAAAAGAAAGACTCCTCTTTTAAATTTTT
ATTTTTTTCGATTATTATCCCATATAGATATAATCAATCTA-AATCAATT
CGTTA--GACCGAATTATTGCATAGAAATATGAGAATTTGAGTAATCTAA
ATGTAATTTTTTTATTATTTATGAAAATTCTCT---TTTTTGGTCAATCG
TT-GAATTGAATGTGAATGAATGAAACG--GGAATCCTTTCTAGTTCTAT
AAAATATCTTTTTTT--AATCACAGATCGTAAACGT--AGATATCATATA
AA----AATTTATAACGTGTTATAGTTATATATAATGGAATGAACAAAAA
AA-ATATT-CATTGGAGGGAAATATA----AATTGGTCAAACAAAGAGTA
TTTGTAGGAAATATA----GTAAAAAGATCTATTTAAAAGATCTTT-TTA
CTATATTTTTT------TT----TATAACCCTTTTTATAAATTTATTTCT
ATTTTTT-----------ATATTTCTGTC----CC-------------CT
AAGTA----GATT----------ATCTTGAGCTGCAAT---ACATTGCAG
CGGGCTAAACTAAAAAAGGGGTTATTAGGAAAACAAAACTAGT----CAA
T
>sub907
CTTAATTATTCAATTACTAAGATTTATCCC-ATCAAAGTAATTACGAATT
ACGAATTGAGATAATAATAAT-ATTTATTGAACTACCCAAACTACTTC--
-ATTTATTTTTTGTGAATCTATACAACTTTTTTCTTATCTTACCGTAAAT
AATTCTTTTAATTCTTCGTTCTTTTTCTTGATTTAATTTCGTTAGTCATT
TAACATGTAATTCACAATTACAGATGAAACGGAAGGGCTTCGTTTTTTGA
ATCCCTATCTAAATTTACAGTAACAGGGCAAATTTAGATATATAGTTAGT
TCATAAATAACTAGTTAATATCTAATATCACATATATATACATGTGTTTC
TTCCATACCGTAAACCAATTATTCGTATCTTGGATTCAATATCATATCGG
ATTCTAGAATCATCCTTTGCTTTGAAACCCCCAAGTTGTCTTATAGCGAT
T--AGATTATATACATCTAGTTCGACCCCCTTCACTCCTACTCTATTTTT
TTTATCTCGCTTTTTTTTTTTGAAAAGAAAGACTCCTCTTTTA-AATTTT
TATTTTTTCGATTATTATCCCATATAGATATAATCAATCTA-AATCAATT
CGTTA--GACCGAATTATTGCATAGAAATATGAGAATTTGAGTAATCTAA
ATGTAATTTTTTTATTATTTATGAAAATTCTCTTTTCTTTTGGTCAATCG
TT-GAATTGAATGTGAATGAATGAAACG--GGAATCCTTTCTAGTTCTAT
AAAATATCTTTTTTT--AATCACAGATCGTAAACGT--AGATATCATATA
AA----AATTTATAACGTGTTATAGTTATATATAATGGAATGAACAAAAA
AA-ATATT-CATTGGAGGGAAATATA----AATTGGTCAAACAAAGAGTA
TTTGTAGGAAATATA----GTAAAAAGATCTATTTAAAAGATCTTT-TTA
CTATATTTTTT------TT----TATAACCCTTTTTATAAATTTATTTCT
ATTTTTT-----------ATATTTCTGTC----TC-------------CT
AAGTA----GATT----------ATCTTGAGCTGCAAT---GTATTGCAG
CGGGCTAAACTAAAAAAGGGGTTATTAGGAAAACAAAACTAGT----CAA
T
>intermedia859
CTTCATTATTCAACTACTAAGATTTATCCC-ATCAAAGTAATTACGAATT
ACGAATTGAGATAATAATAAT-ATTTATTGAACTACCCAAACTACTTC--
-ATTTATTTTTTGTGAATCCATACAACTTTTTTCTTATCTTACCGTAAAT
AATTCTTTTAATTCTTCGTTCTTTTTCTTGATTTAATTTCGTTAGTCATT
TAACATTTAATTCACAATTACAGATGAAACGGAAGGGCTTCGTTTTTTGA
ATCCCTATCTAAATTTACAGTAACAGGGCAAATTTAGATATATAGTTAGT
TCATAAATAACTAGTTAATATCTAATATCACATATATATACATGTGTTTC
TTCCATACCGTAAACCAATTATTCGTATCTTGGATTCAATATCATATCGG
ATTCTAGAATCATCCTTTGCTTTGAAACCCCCAAGTTGTCTTATAGCGAT
T--AGATTATATACATCTAGTTCGACCCCCTTCACTCCTACTCTATTTTT
TTTATCTCGCTTTTTT--TTGAAA-AGAAAGACTCCTCTTTTA-AATTTT
TATTTTTTCGATTATTATCCCATATAGATATAATCAATCTA-AATCAATT
CGTTA--GACCGAATTATTGCATAGAAATATGAGAATTTGAGTAATCTAA
ATGTAATTTTTTTATTATTTATGAAAATTCTC-----TTTTGGTCAATCG
TT-GAATTGAATGTGAATGAATGAAACG--GGAATCCTTTATAGTTCTAT
AAAATATCTTTTTTT--AATCACAGATCGTAAACGT--AGATATCATATA
AA----AATTTATAACGTGTTATAGTTATATATAATGGAATGAACAAAAA
AA-ATATT-CATTGGAGGGAAATATA----AATTGGTCAAACAAAGAGTA
TTTGTAGGAAATATA----GTAAAAAGATCTATTTAAAAGATCTTT-TTA
CTATATTTTTT------TT----TATAACCCTTTTTATAAATTTATTTCT
ATTTTTT-----------ATATTTCTGTC----CC-------------CT
AAGTA----GATT----------ATCTTGAGCTGCAAT---ACATTGCAG
CGGGCTAAACTAAAAAAGGGGTTATTAGGAAAACAAAACTAGT----CAA
T
>longifolia780
CTTAATTATTCAACTACTAAGATTTATCCC-ATCAAAGTAATTACG----
---AATTGAGATAATAATAAT-ATTTATTGAACTACCCAAACTACTTC--
-ATTTATTTTTTGTGAATCCATACAACTTTTTTCTTATCTTACCGTAAAT
AATTCTTTTAATTCTTCGTTCTTTTTCTTGATTTAATTTCGTTAGTCATT
TAACATTTAATTCACAATTACAGATGAAACGGAAGGGCTTCGTTTTTTGA
ATCCCTATCTAAATTTACAGTAACAGGGCAAATTTAGATATATAGTTAGT
TCATAAATAACTAGTTAATATCTAATATCACATATATATACATGTGTTTC
TTCCATACCGTAAACCAATTATTCGTATCTTGGATTCAATATCATATCGG
ATTCTAGAATCATCCTTTGCTTTGAAACCCCCAAGTTGTCTTATAGCGAT
T--AGATTATATACATCTAGTTCGACCCCCTTCACTCCTACTCTATTTTT
TTTATCTCGCTTTTTT--TTTGAAAAGAAAGACTCCTCTTTTAAATTTTT
ATTTTTTTCGATTATTATCCCATATAGATATAATCAATCTA-AATCAATT
CGTTA--GACCGAATTATTGCATAGAAATATGAGAATTTGAGTAATCTAA
ATGTAATTTTTTTATTATTTATGAAAATTCTCT---TTTTTGGTCAATCG
TT-GAATTGAATGTGAATGAATGAAACG--GGAATCCTTTCTAGTTCTAT
AAAATATCTTTTTTT--AATCACAGATCGTAAACGT--AGATATCATATA
AA----AATTTATAACGTGTTATAGTTATATATAATGGAATGAACAAAAA
AA-ATATT-CATTGGAGGGAAATATA----AATTGGTCAAACAAAGAGTA
TTTGTAGGAAATATA----GTAAAAAGATCTATTTAAAAGATCTTT-TTA
CTATATTTTTT------TT----TATAACCCTTTTTATAAATTTATTTCT
ATTTTTT-----------ATATTTCTGTC----CC-------------CT
AAGTA----GATT----------ATCTTGAGCTGCAAT---ACATTGCAG
CGGGCTAAACTAAAAAAGGGGTTATTAGGAAAACAAAACTAGT----CAA
T
>longifolia1067
CTTAATTATTCAACTACTAAGATTTATCCC-ATCAAAGTAATTACG----
---AATTGAGATAATAATAAT-ATTTATTGAACTACCCAAACTACTTC--
-ATTTATTTTTTGTGAATCCATACAACTTTTTTCTTATCTTACCGTAAAT
AATTCTTTTAATTCTTCGTTCTTTTTCTTGATTTAATTTCGTTAGTCATT
TAACATTTAATTCACAATTACAGATGAAACGGAAGGGCTTCGTTTTTTGA
ATCCCTATCTAAATTTACAGTAACAGGGCAAATTTAGATATATAGTTAGT
TCATAAATAACTAGTTAATATCTAATATCACATATATATACATGTGTTTC
TTCCATACCGTAAACCAATTATTCGTATCTTGGATTCAATATCATATCGG
ATTCTAGAATCATCCTTTGCTTTGAAACCCCCAAGTTGTCTTATAGCGAT
T--AGATTATATACATCTAGTTCGACCCCCTTCACTCCTACTCTATTTTT
TTTATCTCGCTTTTTT--TTTGAAAAGAAAGACTCCTCTTTTAAATTTTT
ATTTTTTTCGATTATTATCCCATATAGATATAATCAATCTA-AATCAATT
CGTTA--GACCGAATTATTGCATAGAAATATGAGAATTTGAGTAATCTAA
ATGTAATTTTTTTATTATTTATGAAAATTCTCT---TTTTTGGTCAATCG
TT-GAATTGAATGTGAATGAATGAAACG--GGAATCCTTTCTAGTTCTAT
AAAATATCTTTTTTT--AATCACAGATCGTAAACGT--AGATATCATATA
AA----AATTTATAACGTGTTATAGTTATATATAATGGAATGAACAAAAA
AA-ATATT-CATTGGAGGGAAATATA----AATTGGTCAAACAAAGAGTA
TTTGTAGGAAATATA----GTAAAAAGATCTATTTAAAAGATCTTT-TTA
CTATATTTTTT------TT----TATAACCCTTTTTATAAATTTATTTCT
ATTTTTT-----------ATATTTCTGTC----CC-------------CT
AAGTA----GATT----------ATCTTGAGCTGCAAT---ACATTGCAG
CGGGCTAAACTAAAAAAGGGGTTATTAGGAAAACAAAACTAGT----CAA
T
>longifolia779
CTTAATTATTCAACTACTAAGATTTATCCC-ATCAAAGTAATTACG----
---AATTGAGATAATAATAAT-ATTTATTGAACTACCCAAACTACTTC--
-ATTTATTTTTTGTGAATCCATACAACTTTTTTCTTATCTTACCGTAAAT
AATTCTTTTAATTCTTCGTTCTTTTTCTTGATTTAATTTCGTTAGTCATT
TAACATTTAATTCACAATTACAGATGAAACGGAAGGGCTTCGTTTTTTGA
ATCCCTATCTAAATTTACAGTAACAGGGCAAATTTAGATATATAGTTAGT
TCATAAATAACTAGTTAATATCTAATATCACATATATATACATGTGTTTC
TTCCATACCGTAAACCAATTATTCGTATCTTGGATTCAATATCATATCGG
ATTCTAGAATCATCCTTTGCTTTGAAACCCCCAAGTTGTCTTATAGCGAT
T--AGATTATATACATCTAGTTCGACCCCCTTCACTCCTACTCTATTTTT
TTTATCTCGCTTTTTTTTT--GAAAAGAAAGACTCCTCTTTTAAATTTTT
ATTTTTTTCGATTATTATCCCATATAGATATAATCAATCTA-AATCAATT
CGTTA--GACCGAATTATTGCATAGAAATATGAGAATTTGAGTAATCTAA
ATGTAATTTTTTTATTATTTATGAAAATTCTCT---TTTTTGGTCAATCG
TT-GAATTGAATGTGAATGAATGAAACG--GGAATCCTTTCTAGTTCTAT
AAAATATCTTTTTTT--AATCACAGATCGTAAACGT--AGATATCATATA
AA----AATTTATAACGTGTTATAGTTATATATAATGGAATGAACAAAAA
AA-ATATT-CATTGGAGGGAAATATA----AATTGGTCAAACAAAGAGTA
TTTGTAGGAAATATA----GTAAAAAGATCTATTTAAAAGATCTTT-TTA
CTATATTTTTT------TT----TATAACCCTTTTTATAAATTTATTTCT
ATTTTTT-----------ATATTTCTGTC----CC-------------CT
AAGTA----GATT----------ATCTTGAGCTGCAAT---ACATTGCAG
CGGGCTAAACTAAAAAAGGGGTTATTAGGAAAACAAAACTAGT----CAA
T
>longifolia1066
CTTAATTATTCAACTACTAAGATTTATCCC-ATCAAAGTAATTACG----
---AATTGAGATAATAATAAT-ATTTATTGAACTACCCAAACTACTTC--
-ATTTATTTTTTGTGAATCCATACAACTTTTTTCTTATCTTACCGTAAAT
AATTCTTTTAATTCTTCGTTCTTTTTCTTGATTTAATTTCGTTAGTCATT
TAACATTTAATTCACAATTACAGATGAAACGGAAGGGCTTCGTTTTTTGA
ATCCCTATCTAAATTTACAGTAACAGGGCAAATTTAGATATATAGTTAGT
TCATAAATAACTAGTTAATATCTAATATCACATATATATACATGTGTTTC
TTCCATACCGTAAACCAATTATTCGTATCTTGGATTCAATATCATATCGG
ATTCTAGAATCATCCTTTGCTTTGAAACCCCCAAGTTGTCTTATAGCGAT
T--AGATTATATACATCTAGTTCGACCCCCTTCACTCCTACTCTATTTTT
TTTATCTCGCTTTTTT--TTTGAAAAGAAAGACTCCTCTTTTAAATTTTT
ATTTTTTTCGATTATTATCCCATATAGATATAATCAATCTA-AATCAATT
CGTTA--GACCGAATTATTGCATAGAAATATGAGAATTTGAGTAATCTAA
ATGTAATTTTTTTATTATTTATGAAAATTCTCT---TTTTTGGTCAATCG
TT-GAATTGAATGTGAATGAATGAAACG--GGAATCCTTTCTAGTTCTAT
AAAATATCTTTTTTT--AATCACAGATCGTAAACGT--AGATATCATATA
AA----AATTTATAACGTGTTATAGTTATATATAATGGAATGAACAAAAA
AA-ATATT-CATTGGAGGGAAATATA----AATTGGTCAAACAAAGAGTA
TTTGTAGGAAATATA----GTAAAAAGATCTATTTAAAAGATCTTT-TTA
CTATATTTTTT------TT----TATAACCCTTTTTATAAATTTATTTCT
ATTTTTT-----------ATATTTCTGTC----CC-------------CT
AAGTA----GATT----------ATCTTGAGCTGCAAT---ACATTGCAG
CGGGCTAAACTAAAAAAGGGGTTATTAGGAAAACAAAACTAGT----CAA
T
>longifolia755
CTTAATTATTCAACTACTAAGATTTATCCC-ATCAAAGTAATTACG----
---AATTGAGATAATAATAAT-ATTTATTGAACTACCCAAACTACTTC--
-ATTTATTTTTTGTGAATCCATACAACTTTTTTCTTATCTTACCGTAAAT
AATTCTTTTAATTCTTCGTTCTTTTTCTTGATTTAATTTCGTTAGTCATT
TAACATTTAATTCACAATTACAGATGAAACGGAAGGGCTTCGTTTTTTGA
ATCCCTATCTAAATTTACAGTAACAGGGCAAATTTAGATATATAGTTAGT
TCATAAATAACTAGTTAATATCTAATATCACATATATATACATGTGTTTC
TTCCATACCGTAAACCAATTATTCGTATCTTGGATTCAATATCATATCGG
ATTCTAGAATCATCCTTTGCTTTGAAACCCCCAAGTTGTCTTATAGCGAT
T--AGATTATATACATCTAGTTCGACCCCCTTCACTCCTACTCTATTTTT
TTTATCTCGCTTTTTT--TTTGAAAAGAAAGACTCCTCTTTTAAATTTTT
ATTTTTTTCGATTATTATCCCATATAGATATAATCAATCTA-AATCAATT
CGTTA--GACCGAATTATTGCATAGAAATATGAGAATTTGAGTAATCTAA
ATGTAATTTTTTTATTATTTATGAAAATTCTCT---TTTTTGGTCAATCG
TT-GAATTGAATGTGAATGAATGAAACG--GGAATCCTTTCTAGTTCTAT
AAAATATCTTTTTTT--AATCACAGATCGTAAACGT--AGATATCATATA
AA----AATTTATAACGTGTTATAGTTATATATAATGGAATGAACAAAAA
AA-ATATT-CATTGGAGGGAAATATA----AATTGGTCAAACAAAGAGTA
TTTGTAGGAAATATA----GTAAAAAGATCTATTTAAAAGATCTTT-TTA
CTATATTTTTT------TT----TATAACCCTTTTTATAAATTTATTTCT
ATTTTTT-----------ATATTTCTGTC----CC-------------CT
AAGTA----GATT----------ATCTTGAGCTGCAAT---ACATTGCAG
CGGGCTAAACTAAAAAAGGGGTTATTAGGAAAACAAAACTAGT-------
-
>sub909
CTTAATTATTCAACTACTAAGATTTATCCC-ATCAAAGTAATTACGAATT
ACGAATTGAGATAATAATAAT-ATTTATTGAACTACCCAAACTA--CTTC
ATTTAT-TTTTTGTGAATCCATACAACTTTTTTCTTATCTTACCGTAAAT
AATTCTTTTAATTCTTCGTTCTTTTTCTTGATTTAATTTCGTTAGTCATT
TAACATTTAATTCACAATTACAGATGAAACGGAAGGGCTTCGTTTTTTGA
ATCCCTATCTAAATTTACAGTAACAGGGCAAATTTAGATATATAGTTAGT
TCATAAATAACTAGTTAA-------TATCACATATATATACATGTGTTTC
TTCCATACCGTAAACCAATTATTCGTATCTTGGATTCAATATCATATCGG
ATTCTAGAATCATCCTTTGCTTTGAAACCCCCAAGTTGTCTTATAG-CGA
TTAG-ATTATATACATCTAGTTCGACCCCCTTCACTCCTACTCTATTTTT
TTTATCTC-GCTTTTTTTTTGA-AAAGAAAGACTCCTCTTTTA-AATTTT
TATTTTTTCGATTATTATCCCATATAGATATAATCAATCTAAA-TCAATT
CGTTA--GACCGAATTATTGCATAGAAATATGAGAATTTGAGTAATCTAA
ATGTAATTTTTTTATTATTTATGAAAATTCTCTTTTTT-G--GTCAATCG
TTGAA-TTGAATGTGAATGAATGAAAACGGGAA-TCCTTTCTAGTTCTAA
AAAATATCTTTTTTT--AATCACAGATCGTAAAA-CGTAGATATCATA-T
AAAAAATTTATAACGGG--TTATAGTTATATATAAAGGAATGGMC-AAAA
AAA-TATT-CATTGGAGGGAAATATA----AATTGGTCAA-ACAAAGAGT
ATTT-GTAGGCAATATA-GTAAAAA-GATCTATTTAAAARATC-TTTTTA
CTAT-ATTTTT------TTTAT-AA--CCC---TTTCT--AAAAATTTAT
TTCT------ATTTTTT-ATATTTCTGT-----CCCCTAA----G--T--
AGAT-----TATC----------T--TG-AGCTGCAAA---TAATTGCAG
CGGGCTAGACTAAAAAAGGGGTTWA--ACTAAAAAAAAAGGGG-------
-
